# Supplementary material for: Relationship Between the Size–Frequency Distribution of Nucleopolyhedrovirus Occlusion Bodies and Their Insecticidal Characteristics on Spodoptera frugiperda (Lepidoptera: Noctuidae)
Source: Viruses. 2026 May 19;18(5):570. doi: 10.3390/v18050570 (PMC13211362; doi:10.3390/v18050570)
Supplement: Supplementary file 1 [file viruses-18-00570-s001.zip]

Archive with 3 entries (3 files):
- Figure S1.pdf
- Figure S2.pdf
- File_S1.xlsx
