# Supplementary material for: Relationship Between the Size–Frequency Distribution of Nucleopolyhedrovirus Occlusion Bodies and Their Insecticidal Characteristics on Spodoptera frugiperda (Lepidoptera: Noctuidae)
Source: Viruses. 2026 May 19;18(5):570. doi: 10.3390/v18050570 (PMC13211362; doi:10.3390/v18050570)
Supplement: Supplementary file 1 [file viruses-18-00570-s001.zip › File_S1.xlsx]

## Sheet: Bioassays 40, 70, 90% glycerol
OB suspension (no glycerol)												40% glycerol												70% glycerol												90% glycerol												CONTROL (No virus)
	Replicates												Replicates												Replicates												Replicates												Replicates
Time post-inoculation (h)	rep1	rep2	rep 3	rep4	rep5	rep6	rep7	rep8	rep9	rep10		Time post-inoculation (h)	rep1	rep2	rep 3	rep 4	rep 5	rep 6	rep 7	rep 8	rep 9	rep 10		Time post-inoculation (h)	rep 1	rep2	rep 3	rep4	rep5	rep6	rep7	rep8	rep9	rep10		Time post-inoculation (h)	rep 1	rep 2	rep 3	rep 4	rep 5	rep 6	rep 7	rep 8	rep 9	rep 10		Time post-inoculation (h)	rep1
8	0	0	0	0	0	0	0	0	0	0		8	0	0	0	0	0	0	0	0	0	0		8	0	0	0	0	0	0	0	0	0	0		8	0	0	0	0	0	0	0	0	0	0		8	0
16	0	0	0	0	0	0	0	0	0	0		16	0	0	0	0	0	0	0	0	0	0		16	0	0	0	0	0	0	0	0	0	0		16	0	0	0	0	0	0	0	0	0	0		16	0
24	0	0	0	0	0	0	0	0	0	0		24	0	0	0	0	0	0	0	0	0	0		24	0	0	0	0	0	0	0	0	0	0		24	0	0	0	0	0	0	0	0	0	0		24	0
32	0	0	0	0	0	0	0	0	0	0		32	0	0	0	0	0	0	0	0	0	0		32	0	0	0	0	0	0	0	0	0	0		32	0	0	0	0	0	0	0	0	0	0		32	0
40	0	0	0	0	0	0	0	0	0	0		40	0	0	0	0	0	0	0	0	0	0		40	0	0	0	0	0	0	0	0	0	0		40	0	0	0	0	0	0	0	0	0	0		40	0
48	0	0	0	0	0	0	0	0	0	0		48	0	0	0	0	0	0	0	0	0	0		48	0	0	0	0	0	0	0	0	0	0		48	0	0	0	0	0	0	0	0	0	0		48	0
56	1	1	1	0	1	0	0	1	1	1		56	1	0	0	0	0	0	0	1	0	0		56	0	0	0	0	0	0	0	0	0	0		56	1	1	1	0	0	2	0	0	0	0		56	0
64	2	1	2	1	2	1	0	0	1	0		64	1	1	1	1	2	2	0	0	0	0		64	2	1	1	1	1	0	0	1	1	1		64	0	1	2	1	0	2	1	2	2	0		64	0
72	0	0	2	0	3	2	0	0	0	0		72	2	1	2	1	1	0	0	0	0	0		72	2	1	1	1	1	1	0	0	1	0		72	2	1	2	1	1	0	0	0	0	0		72	0
80	1	0	1	1	0	0	0	0	0	0		80	1	1	1	2	1	1	2	0	0	0		80	2	1	3	2	2	1	1	1	0	0		80	0	1	1	2	3	1	1	0	0	0		80	0
88	1	2	3	1	0	4	2	0	1	0		88	1	1	1	2	2	2	0	1	1	0		88	2	1	1	2	2	3	0	1	0	2		88	1	1	2	2	2	2	1	0	1	1		88	0
96	0	1	3	2	1	0	0	0	0	0		96	1	1	1	1	0	2	0	0	2	1		96	1	1	0	0	2	2	0	0	0	0		96	1	1	1	0	1	1	0	0	0	0		96	0
104	2	3	0	0	2	2	0	0	0	0		104	2	2	1	2	3	2	1	0	0	0		104	2	1	0	0	3	2	1	1	0	0		104	1	2	1	2	1	0	0	0	0	0		104	0
112	3	3	1	3	2	2	2	2	2	1		112	2	2	3	2	2	2	2	1	1	3		112	1	0	3	1	3	2	2	1	1	1		112	2	2	2	2	2	1	1	3	1	3		112	2
120	1	1	0	0	1	0	0	0	0	2		120	2	0	0	0	0	1	0	0	1	2		120	0	1	0	0	0	2	0	0	0	0		120	0	1	0	0	1	0	0	0	0	0		120	0
128	1	0	0	0	1	0	1	1	1	2		128	0	0	0	0	0	1	1	0	1	0		128	0	1	0	0	0	0	1	0	0	3		128	0	0	0	1	1	0	2	0	3	3		128	0
136	1	0	1	2	1	1	1	2	1	1		136	0	1	1	1	1	0	1	3	1	0		136	0	1	1	2	0	0	1	1	2	3		136	2	2	0	1	1	1	1	3	3	3		136	0
144	0	0	0	0	0	0	1	0	0	0		144	0	0	0	0	0	0	0	0	2	2		144	0	0	0	0	0	0	0	2	2	0		144	0	0	0	0	0	1	1	0	0	0		144	0
152	0	0	0	0	0	0	1	1	0	0		152	0	0	1	0	0	0	1	0	0	0		152	0	0	0	0	0	0	0	0	0	0		152	0	0	0	0	0	0	1	0	0	0		152	0
160	1	0	0	0	0	0	1	1	3	4		160	0	1	0	0	1	0	2	0	1	3		160	0	1	0	0	0	0	1	1	3	1		160	0	0	0	0	0	1	1	2	2	1		160	0
168	0	0	0	0	0	0	0	0	0	0		168	0	0	0	0	0	0	0	0	0	0		168	0	0	0	0	0	0	0	0	0	0		168	0	0	0	0	0	0	0	0	0	0		168	0
176	0	0	0	0	0	1	0	0	0	0		176	0	0	0	0	0	0	0	0	0	0		176	0	0	0	0	0	0	0	0	0	0		176	0	0	0	0	0	0	0	0	0	0		176	0
184	0	0	0	0	0	0	0	0	2	1		184	0	0	0	0	0	0	1	0	0	0		184	0	1	1	1	0	0	1	1	0	1		184	1	0	1	0	0	0	2	1	0	1		184	0
192	0	0	0	0	0	0	0	0	0	0		192	0	0	0	0	0	0	0	0	0	0		192	0	0	0	0	0	0	0	0	0	0		192	0	0	0	0	0	0	0	0	0	0		192	0
200	0	0	0	0	0	0	0	0	0	0		200	0	0	0	0	0	0	0	0	0	0		200	0	0	1	0	0	0	0	0	0	0		200	0	0	1	0	0	0	0	0	0	0		200	0
208	0	0	0	0	0	0	0	1	1	0		208	0	1	0	0	0	0	2	0	0	2		208	0	0	0	1	0	0	0	1	0	0		208	0	0	0	1	0	1	1	1	1	0		208	0
216	0	0	0	0	0	0	0	0	0	0		216	0	0	0	0	0	0	0	0	0	0		216	0	0	0	0	0	0	0	0	0	0		216	0	0	0	0	0	0	0	0	0	0		216	0
224	0	1	0	0	0	0	0	0	0	0		224	0	0	0	0	0	0	0	0	0	0		224	0	0	0	1	0	0	0	0	0	0		224	0	0	0	0	0	0	0	0	0	0		224	0
232	0	0	0	0	0	0	1	1	0	1		232	0	0	0	0	0	0	0	1	1	2		232	0	0	1	1	0	0	2	0	1	0		232	0	0	1	0	0	0	1	2	0	1		232	0
240	0	0	0	0	0	0	0	0	0	0		240	0	0	0	0	0	0	0	0	0	0		240	0	0	0	0	0	0	0	0	0	0		240	0	0	0	0	0	0	0	0	0	0		240	0
248	0	0	0	0	0	0	0	0	0	0		248	0	0	0	0	0	0	0	0	0	0		248	0	1	0	0	0	0	0	0	0	0		248	1	0	0	0	0	0	0	0	0	0		248	0
256	0	0	0	0	0	0	0	1	0	0		256	0	1	0	0	0	1	0	1	2	0		256	0	1	2	0	0	1	1	1	0	0		256	0	0	0	0	1	2	1	0	1	1		256	0
264	0	0	0	0	0	0	0	0	0	0		264	0	0	0	0	0	0	0	0	0	0		264	0	0	0	0	0	0	0	0	0	0		264	0	0	0	0	0	0	0	0	0	0		264	0
272	0	0	0	0	0	0	0	0	0	0		272	0	0	0	0	0	0	0	0	0	0		272	0	0	0	0	0	0	0	0	0	0		272	0	0	0	0	0	0	0	0	0	0		272	0
280	0	0	0	0	1	0	0	0	0	0		280	0	2	0	0	0	1	0	3	0	0		280	0	1	1	1	0	0	0	0	0	0		280	0	0	0	0	0	0	0	0	0	0		280	0
288	0	0	0	0	0	0	0	0	0	0		288	0	0	0	0	0	0	0	0	0	0		288	0	0	0	0	0	0	0	0	0	0		288	0	0	0	0	0	0	0	0	0	0		288	0
Total mortality:	14	13	14	10	15	13	10	11	13	13		Total mortality:	13	15	12	12	13	15	13	11	13	15		Total mortality:	12	14	16	14	14	14	11	12	11	12		Total mortality:	12	13	15	13	14	15	15	14	14	14		Total mortality:	2
Larvae tested:	23	23	22	22	24	24	23	24	24	22		Larvae tested:	21	24	22	22	23	23	23	24	24	23		Larvae tested:	21	24	24	24	22	23	22	24	24	24		Larvae tested:	23	23	23	24	24	22	22	24	23	23		Larvae tested:	22
Total numbers of larvae tested may be less than 24 if low numbers of larvae escaped or died from non-specific mortality. These larvae were excluded from the analysis.
[truncated: 9 more columns]

## Sheet: OB area fractions (Table 1)
Fraction (1=upper, 2=central, 3=lower)	Image number code from SEM microscope	Replicate (OB suspension)	Cross-sectional area (µm2)
1	I-001	1	2.166
1	I-001	1	1.987
1	I-001	1	2.411
1	I-001	1	3.968
1	I-001	1	1.577
1	I-001	1	2.065
1	I-001	1	1.552
1	I-001	1	1.849
1	I-001	1	4.119
1	I-001	1	3.967
1	I-001	1	3.256
1	I-001	1	2.02
1	I-001	1	2.963
1	I-001	1	2.988
1	I-001	1	1.999
1	I-001	1	2.55
1	I-001	1	2.058
1	I-001	1	1.828
1	I-001	1	0.625
1	I-001	1	2.528
1	I-001	1	2.156
1	I-001	1	2.805
1	I-001	1	2.734
1	I-001	1	1.411
1	I-001	1	1.132
1	I-001	1	2.196
1	I-001	1	3.402
1	I-001	1	2.579
1	I-001	1	2.037
1	I-001	1	1.081
1	I-001	1	1.95
1	I-001	1	1.269
1	I-001	1	3.081
1	I-001	1	2.123
1	I-001	1	1.965
1	I-001	1	1.73
1	I-001	1	4.062
1	I-001	1	1.968
1	I-001	1	2.214
1	I-001	1	1.298
1	I-001	1	1.557
1	I-001	1	1.996
1	I-001	1	3.169
1	I-001	1	1.378
1	I-001	1	2.286
1	I-001	1	1.436
1	I-001	1	1.562
1	I-001	1	2.759
1	I-001	1	1.658
1	I-001	1	1.7
1	I-001	1	3.569
1	I-001	1	1.625
1	I-001	1	2.048
1	I-001	1	1.076
1	I-001	1	3.382
1	I-002	1	1.148
1	I-002	1	2.617
1	I-002	1	2.127
1	I-002	1	2.852
1	I-002	1	0.84
1	I-002	1	2.075
1	I-002	1	3.126
1	I-002	1	2.422
1	I-002	1	1.353
1	I-002	1	2.822
1	I-002	1	3.885
1	I-002	1	1.457
1	I-002	1	2.806
1	I-002	1	4.628
1	I-002	1	1.858
1	I-002	1	5.443
1	I-002	1	1.806
1	I-002	1	1.303
1	I-002	1	3.947
1	I-002	1	3.155
1	I-002	1	1.449
1	I-002	1	1.811
1	I-002	1	1.221
1	I-002	1	1.086
1	I-002	1	2.88
1	I-002	1	3.216
1	I-002	1	4.023
1	I-002	1	2.419
1	I-002	1	2.463
1	I-002	1	2.755
1	I-002	1	1.303
1	I-002	1	2.922
1	I-002	1	1.603
1	I-002	1	2.145
1	I-002	1	2.657
1	I-002	1	4.142
1	I-002	1	1.541
1	I-002	1	2.804
1	I-002	1	3.818
1	I-002	1	1.876
1	I-002	1	2.297
1	I-002	1	1.977
1	I-002	1	1.502
1	I-002	1	2.823
1	I-002	1	2.086
1	I-002	1	2.689
1	I-002	1	2.484
1	I-002	1	1.95
1	I-002	1	1.724
1	I-003	1	2.121
1	I-003	1	2.654
1	I-003	1	2.37
1	I-003	1	2.078
1	I-003	1	1.953
1	I-003	1	2.617
1	I-003	1	2.05
1	I-003	1	1.973
1	I-003	1	2.537
1	I-003	1	3.519
1	I-003	1	3.54
1	I-003	1	1.726
1	I-003	1	3.774
1	I-003	1	1.65
1	I-003	1	2.664
1	I-003	1	2.738
1	I-003	1	3.484
1	I-003	1	2.435
1	I-003	1	1.794
1	I-003	1	2.047
1	I-003	1	2.148
1	I-003	1	1.776
1	I-003	1	4.603
1	I-003	1	2.371
1	I-003	1	2.272
1	I-003	1	2.793
1	I-003	1	2.343
1	I-003	1	2.514
1	I-003	1	3.224
1	I-003	1	2.805
1	I-003	1	2.137
1	I-003	1	2.676
1	I-003	1	1.543
1	I-003	1	2.108
1	I-003	1	3.462
1	I-003	1	2.977
1	I-003	1	1.977
1	I-003	1	2.547
1	I-003	1	2.494
1	I-003	1	2.121
1	I-003	1	1.703
1	I-003	1	1.684
1	I-003	1	2.921
1	I-003	1	3.471
1	I-003	1	2.313
1	I-003	1	3.006
1	I-003	1	3.055
1	I-003	1	1.251
1	I-003	1	2.336
1	I-003	1	1.47
1	I-003	1	1.76
1	I-003	1	0.836
1	I-003	1	1.944
1	I-003	1	2.794
1	I-003	1	1.129
1	I-003	1	1.33
1	I-003	1	2.53
1	I-003	1	3.543
1	I-003	1	2.522
1	I-003	1	3.092
1	I-003	1	3.262
1	I-003	1	3
1	I-003	1	2.452
1	I-003	1	2.737
1	I-003	1	2.763
1	I-003	1	1.755
1	I-003	1	2.122
1	I-003	1	1.461
1	I-004	1	1.159
1	I-004	1	4.021
1	I-004	1	1.719
1	I-004	1	2.34
1	I-004	1	1.498
1	I-004	1	2.134
1	I-004	1	3.398
1	I-004	1	2.825
1	I-004	1	2.289
1	I-004	1	3.799
1	I-004	1	1.996
1	I-004	1	2.755
1	I-004	1	1.811
1	I-004	1	3.383
1	I-004	1	3.143
1	I-004	1	1.576
1	I-004	1	3.031
1	I-004	1	2.245
1	I-004	1	1.802
1	I-004	1	2.115
1	I-004	1	2.605
1	I-004	1	0.867
1	I-004	1	2.589
1	I-004	1	3.647
1	I-004	1	3.147
1	I-004	1	2.598
1	I-004	1	3.442
1	I-004	1	2.994
1	I-004	1	2.402
1	I-004	1	2.872
1	I-004	1	2.429
1	I-004	1	3.623
1	I-004	1	2.018
1	I-004	1	2.375
1	I-004	1	2.798
1	I-004	1	3.591
1	I-004	1	2.956
1	I-004	1	2.546
1	I-004	1	2.035
1	I-004	1	2.463
1	I-004	1	2.78
1	I-004	1	2.764
1	I-004	1	3.367
1	I-004	1	1.901
1	I-004	1	2.169
1	I-004	1	2.307
1	I-004	1	2.447
1	I-004	1	2.712
1	I-004	1	1.091
1	I-004	1	3.743
1	I-004	1	2.722
1	I-004	1	3.697
1	I-004	1	2.289
1	I-004	1	1.932
1	I-004	1	1.256
1	I-004	1	2.364
1	I-004	1	2.597
1	I-004	1	1.068
1	I-004	1	0.981
1	I-004	1	2.272
1	I-004	1	2.154
1	I-004	1	2.05
1	I-004	1	2.226
1	I-004	1	3.323
1	I-004	1	2.945
1	I-004	1	2.285
1	I-004	1	2.302
1	I-004	1	4.299
1	I-004	1	1.105
1	I-004	1	1.38
1	I-004	1	1.581
1	I-004	1	1.878
1	I-004	1	2.368
1	I-004	1	1.66
1	I-004	1	2.397
1	I-004	1	3.462
1	I-004	1	2.478
1	I-005	1	0.59
1	I-005	1	3.446
1	I-005	1	2.802
1	I-005	1	3.493
1	I-005	1	1.687
1	I-005	1	1.449
1	I-005	1	2.05
1	I-005	1	1.982
1	I-005	1	1.339
1	I-005	1	2.086
1	I-005	1	2.73
1	I-005	1	3.131
1	I-005	1	2.961
1	I-005	1	2.67
1	I-005	1	2.608
1	I-005	1	1.626
1	I-006	1	1.569
1	I-006	1	2.28
1	I-006	1	2.465
1	I-006	1	2.233
1	I-006	1	2.57
1	I-006	1	3.505
1	I-006	1	1.204
1	I-006	1	2.328
1	I-006	1	3.225
1	I-006	1	2.649
1	I-006	1	5.214
1	I-006	1	3.762
1	I-006	1	1.985
1	I-006	1	1.743
1	I-006	1	2.698
1	I-006	1	2.367
1	I-006	1	3.199
1	I-006	1	2.419
1	I-006	1	2.013
1	I-006	1	1.736
1	I-006	1	3.416
1	I-006	1	1.627
1	I-006	1	2.292
1	I-006	1	2.153
2	J-001	1	2.451
2	J-001	1	1.97
2	J-001	1	1.773
2	J-001	1	2.312
2	J-001	1	2.728
2	J-001	1	2.446
2	J-001	1	1.559
2	J-001	1	2.825
2	J-001	1	3.093
2	J-001	1	2.037
2	J-001	1	2.044
2	J-001	1	3.231
2	J-001	1	2.437
2	J-001	1	2.327
2	J-001	1	1.712
2	J-001	1	1.489
2	J-001	1	2.331
2	J-001	1	3.25
2	J-001	1	2.562
2	J-001	1	1.822
2	J-001	1	2.811
2	J-001	1	1.577
2	J-001	1	1.868
2	J-001	1	1.397
2	J-001	1	0.595
2	J-001	1	1.215
2	J-001	1	1.794
2	J-001	1	3.954
2	J-001	1	1.692
2	J-001	1	2.031
2	J-001	1	1.124
2	J-001	1	2.037
2	J-001	1	2.913
2	J-001	1	2.676
2	J-001	1	1.839
2	J-001	1	1.621
2	J-001	1	3.687
2	J-001	1	1.77
2	J-001	1	2.871
2	J-001	1	1.407
2	J-001	1	3.189
2	J-001	1	2.433
2	J-001	1	2.716
2	J-001	1	1.102
2	J-001	1	1.61
2	J-001	1	1.79
2	J-001	1	3.12
2	J-001	1	4.437
2	J-001	1	1.185
2	J-001	1	1.657
2	J-001	1	1.513
2	J-001	1	3.144
2	J-001	1	2.667
2	J-001	1	2.386
2	J-001	1	2.432
2	J-001	1	2.637
2	J-001	1	1.793
2	J-001	1	1.995
2	J-001	1	2.873
2	J-001	1	2.186
2	J-001	1	0.879
2	J-001	1	3.456
2	J-001	1	1.338
2	J-001	1	1.869
2	J-001	1	2.14
2	J-001	1	2.751
2	J-001	1	2.674
2	J-001	1	2.316
2	J-001	1	2.153
2	J-001	1	1.909
2	J-001	1	1.877
2	J-001	1	1.625
2	J-001	1	3.255
2	J-001	1	2.267
2	J-001	1	2.484
2	J-001	1	2.558
2	J-001	1	1.348
2	J-001	1	1.786
2	J-001	1	2.444
2	J-001	1	1.709
2	J-001	1	1.287
2	J-001	1	2.763
2	J-001	1	1.633
2	J-001	1	1.937
2	J-001	1	3.227
2	J-001	1	2.417
2	J-001	1	3.357
2	J-001	1	2.645
2	J-001	1	5.432
2	J-001	1	3.985
2	J-001	1	2.89
2	J-001	1	1.85
2	J-001	1	2.467
2	J-002	1	1.779
2	J-002	1	2.71
2	J-002	1	2.333
2	J-002	1	3.445
2	J-002	1	2.475
2	J-002	1	2.839
2	J-002	1	2.625
2	J-002	1	2.937
2	J-002	1	2.443
2	J-002	1	2.828
2	J-002	1	2.524
2	J-002	1	1.833
2	J-002	1	2.297
2	J-002	1	2.965
2	J-002	1	1.216
2	J-002	1	1.916
2	J-002	1	3.608
2	J-002	1	3.446
2	J-002	1	1.382
2	J-002	1	1.757
2	J-002	1	4.264
2	J-002	1	2.115
2	J-002	1	2.333
2	J-002	1	2.475
2	J-002	1	2.29
2	J-002	1	2.236
2	J-002	1	2.692
2	J-002	1	3.019
2	J-003	1	3.021
2	J-003	1	1.915
2	J-003	1	2.961
2	J-003	1	1.691
2	J-003	1	2.592
2	J-003	1	3.004
2	J-003	1	2.214
2	J-003	1	2.207
2	J-003	1	3.591
2	J-003	1	3.031
2	J-003	1	2.932
2	J-003	1	1.551
2	J-003	1	1.747
2	J-003	1	2.764
2	J-003	1	2.369
2	J-003	1	3.537
2	J-003	1	2.869
2	J-003	1	2.785
2	J-003	1	1.863
2	J-003	1	1.853
2	J-003	1	3.766
2	J-003	1	2.908
2	J-003	1	3.526
2	J-003	1	1.644
2	J-003	1	2.284
2	J-003	1	1.804
2	J-003	1	1.904
2	J-003	1	3.288
2	J-003	1	1.966
2	J-003	1	1.861
2	J-003	1	3.5
2	J-003	1	2.481
2	J-003	1	3.537
2	J-003	1	0.953
2	J-003	1	1.641
2	J-003	1	1.183
2	J-003	1	2.14
2	J-003	1	2.096
2	J-003	1	3.632
2	J-003	1	2.27
2	J-003	1	1.53
2	J-003	1	2.338
2	J-003	1	2.605
2	J-003	1	2.322
2	J-003	1	2.178
2	J-003	1	4.11
2	J-003	1	1.463
2	J-003	1	3.178
2	J-003	1	0.768
2	J-003	1	2.258
2	J-003	1	2.663
2	J-003	1	1.473
2	J-003	1	2.44
2	J-003	1	1.515
2	J-003	1	3.107
2	J-003	1	1.245
2	J-003	1	1.854
2	J-003	1	2.575
2	J-003	1	1.88
2	J-003	1	2.889
2	J-003	1	3.21
2	J-003	1	3.384
2	J-003	1	1.979
2	J-003	1	1.995
2	J-003	1	2.549
2	J-003	1	2.958
2	J-003	1	1.14
2	J-003	1	1.947
2	J-003	1	2.303
2	J-003	1	1.784
2	J-003	1	2.512
2	J-003	1	3.324
2	J-003	1	1.65
2	J-003	1	2.392
2	J-003	1	2.332
2	J-003	1	1.625
2	J-003	1	2.822
2	J-003	1	3.906
2	J-003	1	1.881
2	J-003	1	3.034
2	J-003	1	2.3
2	J-003	1	1.76
2	J-003	1	1.331
2	J-003	1	3.129
2	J-003	1	3.711
2	J-003	1	3.11
2	J-003	1	2.172
2	J-003	1	1.17
2	J-003	1	1.207
2	J-003	1	2.207
2	J-003	1	1.404
2	J-003	1	3.954
2	J-003	1	1.736
2	J-003	1	1.85
2	J-003	1	3.462
2	J-003	1	1.81
2	J-003	1	1.392
2	J-003	1	1.732
2	J-003	1	2.128
2	J-003	1	2.371
2	J-003	1	1.568
2	J-003	1	2.3
2	J-003	1	3.28
2	J-003	1	2.115
2	J-003	1	2.834
2	J-003	1	2.526
2	J-003	1	2.737
2	J-003	1	2.17
2	J-003	1	1.678
2	J-003	1	1.676
2	J-003	1	1.903
2	J-003	1	1.892
2	J-003	1	1.952
2	J-004	1	2.411
2	J-004	1	1.957
2	J-004	1	1.603
2	J-004	1	2.18
2	J-004	1	1.416
2	J-004	1	2.616
2	J-004	1	2.267
2	J-004	1	2.373
2	J-004	1	2.561
2	J-004	1	1.99
2	J-004	1	1.623
2	J-004	1	2.541
2	J-004	1	2.559
2	J-004	1	2.926
2	J-004	1	1.43
2	J-004	1	1.646
2	J-004	1	2.137
2	J-004	1	2.568
2	J-004	1	0.943
2	J-004	1	3.214
2	J-004	1	1.752
2	J-004	1	1.299
2	J-004	1	1.435
2	J-004	1	3.629
2	J-004	1	4.873
2	J-004	1	3.241
2	J-004	1	3.465
2	J-004	1	2.693
2	J-004	1	2.127
2	J-004	1	0.86
2	J-004	1	2.264
2	J-004	1	1.592
2	J-004	1	1.754
2	J-004	1	2.993
2	J-004	1	2.229
2	J-004	1	1.722
2	J-004	1	0.991
2	J-004	1	4.629
2	J-004	1	0.728
2	J-004	1	1.829
2	J-004	1	1.883
2	J-004	1	1.966
2	J-004	1	1.722
2	J-004	1	3.043
2	J-004	1	2.078
2	J-004	1	2.686
2	J-004	1	1.543
2	J-004	1	2.069
2	J-004	1	1.96
2	J-004	1	1.614
2	J-004	1	2.009
2	J-004	1	2.646
2	J-004	1	3.982
2	J-004	1	1.633
2	J-004	1	2.372
2	J-004	1	1.364
2	J-004	1	2.69
2	J-004	1	3.868
2	J-004	1	2.701
2	J-004	1	4.605
2	J-004	1	2.259
2	J-004	1	2.628
2	J-004	1	3.131
2	J-004	1	1.73
2	J-004	1	1.938
2	J-004	1	2.923
2	J-004	1	1.549
2	J-004	1	2.706
2	J-004	1	1.413
2	J-004	1	1.712
2	J-004	1	1.007
2	J-004	1	2.569
2	J-004	1	2.872
2	J-004	1	1.517
2	J-004	1	2.055
2	J-004	1	1.779
2	J-004	1	3.026
2	J-004	1	2.759
2	J-004	1	2.134
2	J-004	1	2.389
2	J-004	1	2.809
2	J-004	1	2.671
2	J-004	1	1.663
2	J-004	1	2.385
2	J-004	1	1.742
2	J-004	1	3.414
2	J-004	1	1.857
2	J-004	1	1.392
2	J-004	1	1.765
2	J-004	1	1.541
2	J-004	1	1.254
2	J-004	1	0.988
2	J-005	1	1.466
2	J-005	1	2.413
2	J-005	1	3.214
2	J-005	1	2.101
2	J-005	1	1.063
2	J-005	1	1.056
2	J-005	1	2.451
2	J-005	1	1.673
2	J-005	1	1.577
2	J-005	1	3.271
2	J-005	1	2.191
2	J-005	1	3.953
2	J-005	1	3.416
2	J-005	1	1.763
2	J-005	1	1.857
2	J-005	1	1.647
2	J-005	1	3.332
2	J-005	1	1.327
2	J-005	1	2.443
2	J-005	1	2.876
2	J-005	1	1.188
2	J-005	1	1.758
2	J-005	1	1.939
2	J-005	1	2.608
2	J-005	1	2.652
2	J-005	1	1.783
2	J-005	1	0.933
2	J-005	1	1.875
2	J-005	1	1.302
2	J-005	1	2.526
2	J-005	1	1.629
2	J-005	1	4.519
2	J-005	1	2.182
2	J-005	1	2.757
2	J-005	1	2.114
2	J-005	1	2.783
2	J-006	1	2.807
2	J-006	1	2.037
2	J-006	1	2.677
2	J-006	1	1.438
2	J-006	1	1.27
2	J-006	1	1.51
2	J-006	1	2.514
2	J-006	1	1.401
2	J-006	1	1.925
2	J-006	1	5.086
2	J-006	1	1.052
2	J-006	1	4.472
2	J-006	1	0.76
2	J-006	1	1.66
2	J-006	1	1.771
2	J-006	1	3.719
2	J-006	1	3.562
2	J-006	1	2.587
2	J-006	1	1.315
2	J-006	1	2.235
2	J-006	1	5.538
2	J-006	1	2.063
2	J-006	1	2.66
2	J-006	1	2.401
2	J-006	1	1.456
2	J-006	1	2.182
2	J-006	1	1.102
2	J-006	1	2.295
2	J-006	1	2.701
2	J-006	1	2.291
2	J-006	1	2.521
2	J-006	1	1.885
2	J-006	1	3.129
2	J-006	1	2.736
2	J-006	1	2.973
2	J-006	1	1.892
2	J-006	1	2.221
2	J-006	1	2.64
2	J-006	1	2.091
2	J-006	1	1.766
2	J-006	1	2.311
2	J-006	1	1.573
2	J-006	1	2.053
2	J-006	1	2.345
2	J-006	1	4.446
2	J-006	1	1.931
2	J-006	1	2.76
2	J-006	1	2.525
2	J-006	1	3.542
2	J-006	1	3.02
2	J-006	1	1.922
2	J-006	1	1.185
2	J-006	1	2.251
2	J-006	1	2.104
2	J-006	1	4.538
2	J-006	1	3.413
2	J-006	1	3.112
2	J-006	1	1.892
2	J-006	1	2.54
2	J-006	1	4.846
2	J-006	1	2.854
2	J-006	1	2.852
2	J-006	1	3.2
2	J-006	1	1.812
2	J-006	1	1.401
2	J-006	1	3.098
2	J-006	1	0.992
3	L-001	1	2.436
3	L-001	1	2.029
3	L-001	1	2.95
3	L-001	1	2.546
3	L-001	1	2.231
3	L-001	1	1.493
3	L-001	1	1.805
3	L-001	1	1.478
3	L-001	1	2.029
3	L-001	1	1.246
3	L-001	1	2.283
3	L-001	1	1.805
3	L-001	1	2.121
3	L-001	1	1.975
3	L-001	1	1.904
3	L-001	1	2.348
3	L-001	1	2.093
3	L-001	1	2.765
3	L-001	1	3.316
3	L-001	1	2.574
3	L-001	1	2.418
3	L-001	1	1.553
3	L-001	1	3.99
3	L-001	1	2.065
3	L-001	1	2.741
3	L-001	1	2.17
3	L-001	1	1.592
3	L-001	1	3.557
3	L-001	1	2.706
3	L-001	1	2.125
3	L-001	1	4.277
3	L-001	1	2.457
3	L-001	1	2.062
3	L-001	1	2.319
3	L-002	1	2.575
3	L-002	1	2.043
3	L-002	1	1.373
3	L-002	1	2.845
3	L-002	1	3.195
3	L-002	1	2.021
3	L-002	1	2.82
3	L-002	1	2.055
3	L-002	1	2.68
3	L-002	1	1.701
3	L-002	1	3.745
3	L-002	1	3.453
3	L-002	1	2.117
3	L-002	1	1.732
3	L-002	1	1.747
3	L-002	1	2.003
3	L-002	1	4.985
3	L-002	1	2.305
3	L-003	1	3.79
3	L-003	1	4.184
3	L-003	1	4.061
3	L-003	1	1.324
3	L-003	1	4.23
3	L-003	1	3.123
3	L-003	1	4.637
3	L-003	1	5.294
3	L-003	1	1.749
3	L-003	1	3.099
3	L-003	1	4.27
3	L-004	1	2.904
3	L-004	1	1.747
3	L-004	1	2.865
3	L-004	1	2.728
3	L-004	1	1.985
3	L-004	1	2.05
3	L-004	1	3.841
3	L-004	1	1.306
3	L-004	1	2.502
3	L-004	1	2.457
3	L-004	1	2.93
3	L-004	1	1.802
3	L-004	1	3.83
3	L-004	1	2.945
3	L-004	1	1.61
3	L-004	1	2.004
3	L-004	1	2.822
3	L-004	1	3.304
3	L-004	1	2.586
3	L-004	1	3.187
3	L-004	1	5.94
3	L-005	1	2.79
3	L-005	1	2.69
3	L-005	1	1.274
3	L-005	1	2.658
3	L-005	1	1.313
3	L-005	1	2.65
3	L-005	1	2.118
3	L-005	1	2.646
3	L-005	1	2.477
3	L-005	1	3.901
3	L-005	1	3.341
3	L-005	1	2.347
3	L-005	1	5.576
3	L-005	1	3.221
3	L-005	1	3.229
3	L-005	1	2.283
3	L-005	1	2.631
3	L-005	1	2.925
3	L-005	1	2.384
3	L-005	1	2.642
3	L-005	1	2.306
3	L-005	1	2.413
3	L-005	1	1.776
3	L-005	1	4.655
3	L-005	1	1.64
3	L-005	1	1.963
3	L-005	1	2.408
3	L-005	1	4.047
3	L-005	1	3.028
3	L-005	1	4.855
3	L-005	1	3.907
3	L-005	1	2.291
3	L-005	1	2.382
3	L-005	1	1.553
3	L-005	1	2.124
3	L-005	1	4.124
3	L-005	1	2.943
3	L-005	1	2.675
3	L-005	1	1.887
3	L-005	1	2.287
3	L-005	1	3.173
3	L-005	1	2.812
3	L-005	1	1.953
3	L-005	1	1.774
3	L-005	1	2.971
3	L-005	1	2.684
3	L-005	1	3.359
3	L-005	1	1.815
3	L-005	1	2.31
3	L-005	1	2.21
3	L-005	1	4.227
3	L-005	1	3.931
3	L-005	1	2.679
3	L-005	1	3.59
3	L-005	1	2.978
3	L-005	1	2.457
3	L-005	1	3.109
3	L-005	1	2.29
3	L-005	1	2.623
3	L-005	1	3.048
3	L-005	1	2.228
3	L-005	1	2.963
3	L-005	1	5.051
3	L-005	1	3.541
3	L-006	1	0.659
3	L-006	1	1.883
3	L-006	1	2.189
3	L-006	1	1.327
3	L-006	1	1.294
3	L-006	1	1.906
3	L-006	1	1.511
3	L-006	1	1.748
3	L-006	1	1.318
3	L-006	1	1.51
3	L-006	1	1.083
3	L-006	1	1.376
3	L-006	1	1.384
3	L-006	1	1.598
3	L-006	1	1.438
3	L-006	1	2.821
3	L-006	1	1.504
3	L-006	1	1.475
3	L-006	1	1.062
3	L-006	1	1.673
3	L-006	1	1.53
3	L-006	1	1.002
3	L-007	1	3.953
3	L-007	1	1.978
3	L-008	1	3.712
3	L-009	1	3.06
3	L-010	1	2.464
3	L-011	1	2.256
3	L-012	1	1.874
3	L-013	1	2.289
3	L-014	1	2.786
3	L-015	1	2.133
3	L-016	1	1.649
3	L-017	1	3.763
1	Q-001	2	1.928
1	Q-001	2	3.999
1	Q-001	2	2.015
1	Q-001	2	2.322
1	Q-001	2	4.196
1	Q-001	2	1.017
1	Q-001	2	1.535
1	Q-001	2	2.555
1	Q-001	2	1.316
1	Q-001	2	3.397
1	Q-001	2	1.993
1	Q-001	2	2.238
1	Q-001	2	1.315
1	Q-001	2	5.001
1	Q-001	2	1.925
1	Q-001	2	2.754
1	Q-001	2	3.083
1	Q-001	2	1.399
1	Q-001	2	4.081
1	Q-001	2	2.923
1	Q-001	2	2.327
1	Q-002	2	2.697
1	Q-002	2	0.79
1	Q-002	2	2.036
1	Q-002	2	1.943
1	Q-002	2	1.869
1	Q-002	2	3.405
1	Q-002	2	1.103
1	Q-002	2	0.673
1	Q-002	2	1.139
1	Q-002	2	3.235
1	Q-002	2	1.54
1	Q-002	2	1.592
1	Q-003	2	0.887
1	Q-003	2	2.75
1	Q-003	2	2.73
1	Q-003	2	2.828
1	Q-003	2	0.97
1	Q-003	2	3.532
1	Q-004	2	0.871
1	Q-004	2	1.706
1	Q-004	2	2.215
1	Q-004	2	5.329
1	Q-004	2	2.263
1	Q-004	2	3.207
1	Q-004	2	2.711
1	Q-004	2	2.232
1	Q-004	2	2.145
1	Q-004	2	1.946
1	Q-004	2	2.579
1	Q-004	2	2.7
1	Q-004	2	2.404
1	Q-004	2	1.432
1	Q-005	2	3.064
1	Q-005	2	1.495
1	Q-005	2	1.375
1	Q-005	2	2.406
1	Q-005	2	2.978
1	Q-005	2	1.499
1	Q-005	2	2.47
1	Q-005	2	1.89
1	Q-005	2	1.669
1	Q-005	2	2.194
1	Q-005	2	2.438
1	Q-005	2	0.866
1	Q-005	2	2.819
1	Q-005	2	3.619
1	Q-005	2	1.153
1	Q-006	2	3.245
1	Q-006	2	3.331
1	Q-006	2	2.542
1	Q-006	2	3.872
1	Q-006	2	3.229
1	Q-006	2	1.909
1	Q-006	2	2.401
1	Q-006	2	3.002
1	Q-006	2	5.211
1	Q-006	2	2.877
1	Q-006	2	1.505
1	Q-006	2	2.86
1	Q-006	2	2.214
1	Q-007	2	3.744
1	Q-007	2	1.69
1	Q-007	2	2.719
1	Q-007	2	2.476
1	Q-007	2	2.083
1	Q-007	2	2.872
1	Q-007	2	2.456
1	Q-007	2	1.923
1	Q-007	2	2.069
1	Q-007	2	2.18
1	Q-007	2	2.069
1	Q-007	2	2.851
1	Q-007	2	4.944
1	Q-008	2	1.454
1	Q-008	2	1.425
1	Q-008	2	2.033
1	Q-008	2	3.282
1	Q-008	2	0.955
1	Q-008	2	1.589
1	Q-008	2	2.426
1	Q-008	2	1.445
1	Q-008	2	1.012
1	Q-008	2	1.83
1	Q-008	2	3.053
1	Q-008	2	0.841
1	Q-008	2	0.99
1	Q-008	2	0.53
1	Q-008	2	1.784
1	Q-008	2	1.031
1	Q-008	2	1.236
1	Q-008	2	1.763
1	Q-008	2	0.69
1	Q-008	2	3.988
1	Q-008	2	1.538
1	Q-008	2	3.373
1	Q-008	2	1.998
1	Q-008	2	1.533
1	Q-008	2	1.395
1	Q-008	2	1.657
1	Q-008	2	0.557
1	Q-008	2	1.093
1	Q-008	2	1.492
1	Q-008	2	3.56
1	Q-008	2	0.878
1	Q-008	2	0.774
1	Q-008	2	0.6
1	Q-008	2	1.108
1	Q-008	2	1.779
1	Q-008	2	1.556
1	Q-008	2	1.948
1	Q-008	2	1.034
1	Q-008	2	1.904
1	Q-008	2	3.161
1	Q-008	2	3.771
1	Q-008	2	3.569
1	Q-008	2	2.764
1	Q-008	2	1.612
1	Q-008	2	2.712
1	Q-008	2	3.559
1	Q-008	2	1.684
1	Q-008	2	1.79
1	Q-008	2	1.107
1	Q-008	2	2.525
1	Q-008	2	1.449
1	Q-008	2	1.167
1	Q-008	2	1.656
1	Q-008	2	1.201
1	Q-008	2	1.286
1	Q-008	2	2.123
1	Q-008	2	1.215
2	R-001	2	3.245
2	R-001	2	4.072
2	R-001	2	2.774
2	R-001	2	1.803
2	R-001	2	1.707
2	R-001	2	1.549
2	R-001	2	2.919
2	R-001	2	2.786
2	R-001	2	3.354
2	R-001	2	2.381
2	R-001	2	2.693
2	R-001	2	4.767
2	R-001	2	1.816
2	R-001	2	2.573
2	R-001	2	1.788
2	R-001	2	0.999
2	R-001	2	1.382
2	R-001	2	2.73
2	R-001	2	3.007
2	R-001	2	2.123
2	R-001	2	4.189
2	R-001	2	2.771
2	R-001	2	3.786
2	R-001	2	2.238
2	R-001	2	2.486
2	R-001	2	1.381
2	R-001	2	2.565
2	R-001	2	3.203
2	R-001	2	2.061
2	R-001	2	3.112
2	R-001	2	3.898
2	R-001	2	2.251
2	R-001	2	4.95
2	R-001	2	2.95
2	R-001	2	2.629
2	R-001	2	2.142
2	R-001	2	3.022
2	R-001	2	2.122
2	R-001	2	2.592
2	R-001	2	3.209
2	R-001	2	3.214
2	R-001	2	0.847
2	R-002	2	2.104
2	R-002	2	2.554
2	R-002	2	2.416
2	R-002	2	2.08
2	R-002	2	2.28
2	R-002	2	2.037
2	R-002	2	1.512
2	R-002	2	3.374
2	R-002	2	2.397
2	R-002	2	3.589
2	R-002	2	1.984
2	R-002	2	0.96
2	R-002	2	3.102
2	R-002	2	2.709
2	R-002	2	3.65
2	R-002	2	2.252
2	R-002	2	3.824
2	R-002	2	2.15
2	R-002	2	3.259
2	R-002	2	3.375
2	R-002	2	1.883
2	R-002	2	2.145
2	R-002	2	3.64
2	R-002	2	4.218
2	R-002	2	1.259
2	R-002	2	2.598
2	R-002	2	2.359
2	R-002	2	2.428
2	R-002	2	2.533
2	R-002	2	2.934
2	R-002	2	3.181
2	R-002	2	2.486
2	R-002	2	3.096
2	R-002	2	2.984
2	R-002	2	4.131
2	R-002	2	1.043
2	R-002	2	0.777
2	R-002	2	1.572
2	R-002	2	1.749
2	R-002	2	2.303
2	R-002	2	1.457
2	R-002	2	2.881
2	R-002	2	3.468
2	R-002	2	1.863
2	R-002	2	3.514
2	R-002	2	2.373
2	R-002	2	4.993
2	R-002	2	5.321
2	R-002	2	3.685
2	R-002	2	2.858
2	R-003	2	3.736
2	R-003	2	2.043
2	R-003	2	2.229
2	R-003	2	2.593
2	R-003	2	1.822
2	R-003	2	1.953
2	R-003	2	3.055
2	R-003	2	1.8
2	R-003	2	3.11
2	R-003	2	3.535
2	R-003	2	3.988
2	R-003	2	3.925
2	R-003	2	3.804
2	R-003	2	1.173
2	R-003	2	1.413
2	R-003	2	4.134
2	R-003	2	1.86
2	R-003	2	1.167
2	R-003	2	1.666
2	R-003	2	1.164
2	R-003	2	1.56
2	R-003	2	4.679
2	R-003	2	3.245
2	R-003	2	1.711
2	R-003	2	2.045
2	R-003	2	3.764
2	R-003	2	2.075
2	R-003	2	1.859
2	R-003	2	3.435
2	R-003	2	2.055
2	R-003	2	1.864
2	R-003	2	1.795
2	R-003	2	2.324
2	R-003	2	3.828
2	R-003	2	1.06
2	R-003	2	5.638
2	R-003	2	2.888
2	R-003	2	2.624
2	R-003	2	1.912
2	R-003	2	4.872
2	R-003	2	2.107
2	R-003	2	2.27
2	R-003	2	2.618
2	R-003	2	2.683
2	R-003	2	1.317
2	R-004	2	3.138
2	R-004	2	3.129
2	R-004	2	2.395
2	R-004	2	1.262
2	R-004	2	3.092
2	R-004	2	2.372
2	R-004	2	1.899
2	R-004	2	3.385
2	R-004	2	2.151
2	R-004	2	1.733
2	R-004	2	1.648
2	R-004	2	3.509
2	R-004	2	3.379
2	R-004	2	1.279
2	R-004	2	1.037
2	R-004	2	1.32
2	R-004	2	3.168
2	R-004	2	2.068
2	R-004	2	2.713
2	R-004	2	2.973
2	R-004	2	2.013
2	R-004	2	2.839
2	R-004	2	1.839
2	R-004	2	1.587
2	R-004	2	2.723
2	R-004	2	3.045
2	R-004	2	2.549
2	R-004	2	1.16
2	R-004	2	1.354
2	R-005	2	1.96
2	R-005	2	1.703
2	R-005	2	2.413
2	R-005	2	2.16
2	R-005	2	1.86
2	R-005	2	3.932
2	R-005	2	3.061
2	R-005	2	3.717
2	R-005	2	1.039
2	R-005	2	1.873
2	R-005	2	1.852
2	R-005	2	1.999
2	R-005	2	1.612
2	R-005	2	2.161
2	R-005	2	2.629
2	R-005	2	1.929
2	R-005	2	2.811
2	R-005	2	1.765
2	R-005	2	2.283
2	R-005	2	2.573
2	R-005	2	1.289
2	R-005	2	4.014
2	R-005	2	2.535
2	R-005	2	1.307
2	R-005	2	2.902
2	R-005	2	2.157
2	R-005	2	1.932
2	R-005	2	4.164
2	R-005	2	2.68
2	R-005	2	2.366
2	R-005	2	2.57
2	R-005	2	1.6
2	R-005	2	2.069
2	R-005	2	1.444
2	R-005	2	1.369
2	R-005	2	2.942
2	R-005	2	3.777
2	R-005	2	1.996
2	R-005	2	2.33
2	R-006	2	1.784
2	R-006	2	3.054
2	R-006	2	2.063
2	R-006	2	1.564
2	R-006	2	1.167
2	R-006	2	1.172
2	R-006	2	1.145
2	R-006	2	0.778
2	R-006	2	2.74
2	R-006	2	2.386
2	R-006	2	1.732
2	R-006	2	2.646
2	R-006	2	3.603
2	R-006	2	2.137
2	R-006	2	2.444
2	R-006	2	2.361
2	R-006	2	3.147
2	R-006	2	1.722
2	R-006	2	1.509
2	R-006	2	4.005
2	R-006	2	1.629
2	R-006	2	2.205
2	R-006	2	3.134
2	R-006	2	1.669
2	R-006	2	3.711
2	R-006	2	3.218
2	R-006	2	3.812
2	R-006	2	2.148
2	R-006	2	2.598
2	R-006	2	2.186
2	R-006	2	2.642
2	R-006	2	2.88
2	R-006	2	1.691
2	R-006	2	2.28
2	R-006	2	2.214
2	R-006	2	2.946
2	R-006	2	3.439
2	R-006	2	1.102
2	R-006	2	1.037
2	R-006	2	1.523
2	R-006	2	2.45
2	R-006	2	1.471
2	R-006	2	2.314
3	S-001	2	4.08
3	S-001	2	2.093
3	S-001	2	2.312
3	S-001	2	1.652
3	S-001	2	3.749
3	S-001	2	4.345
3	S-001	2	3.137
3	S-001	2	3.282
3	S-001	2	3.937
3	S-001	2	6.185
3	S-001	2	4.522
3	S-001	2	1.57
3	S-001	2	2.778
3	S-001	2	5.795
3	S-001	2	1.922
3	S-001	2	3.801
3	S-001	2	2.698
3	S-001	2	4.97
3	S-001	2	2.105
3	S-001	2	1.953
3	S-001	2	1.685
3	S-001	2	2.37
3	S-001	2	2.02
3	S-001	2	4.883
3	S-001	2	3.969
3	S-001	2	3.573
3	S-001	2	2.174
3	S-001	2	2.234
3	S-001	2	1.965
3	S-001	2	5.156
3	S-001	2	3.91
3	S-001	2	2.745
3	S-002	2	1.597
3	S-002	2	1.519
3	S-002	2	1.814
3	S-002	2	1.769
3	S-002	2	3.257
3	S-002	2	2.756
3	S-002	2	2.543
3	S-002	2	2.587
3	S-002	2	3.272
3	S-002	2	3.118
3	S-002	2	1.875
3	S-002	2	2.661
3	S-002	2	3.237
3	S-002	2	2.617
3	S-002	2	2.251
3	S-002	2	3.543
3	S-002	2	3.003
3	S-002	2	2.099
3	S-002	2	1.55
3	S-002	2	1.643
3	S-002	2	2.536
3	S-002	2	3.353
3	S-002	2	1.687
3	S-002	2	2.272
3	S-003	2	2.966
3	S-003	2	3.848
3	S-003	2	2.769
3	S-003	2	3.999
3	S-003	2	2.19
3	S-003	2	2.964
3	S-003	2	1.847
3	S-003	2	2.438
3	S-003	2	3.476
3	S-003	2	3.405
3	S-003	2	2.531
3	S-003	2	1.683
3	S-003	2	2.218
3	S-003	2	1.661
3	S-003	2	2.258
3	S-003	2	4.532
3	S-003	2	2.307
3	S-003	2	3.968
3	S-003	2	3.615
3	S-003	2	2.69
3	S-003	2	2.618
3	S-003	2	3.411
3	S-003	2	2.077
3	S-003	2	3.018
3	S-003	2	2.741
3	S-003	2	3.372
3	S-003	2	3.245
3	S-003	2	3.541
3	S-003	2	3.08
3	S-003	2	2.833
3	S-003	2	3.645
3	S-003	2	3.258
3	S-003	2	2.704
3	S-003	2	2.435
3	S-003	2	1.57
3	S-003	2	2.991
3	S-003	2	1.727
3	S-003	2	2.887
3	S-003	2	2.042
3	S-003	2	2.186
3	S-003	2	3.768
3	S-003	2	2.065
3	S-003	2	3.152
3	S-003	2	2.624
3	S-003	2	2.515
3	S-003	2	2.015
3	S-003	2	3.843
3	S-003	2	2.465
3	S-003	2	1.692
3	S-003	2	4.934
3	S-003	2	2.327
3	S-003	2	3.123
3	S-003	2	1.609
3	S-003	2	2.045
3	S-003	2	4.184
3	S-003	2	3.253
3	S-003	2	3.106
3	S-003	2	3.465
3	S-003	2	2.56
3	S-003	2	3.174
3	S-003	2	2.82
3	S-003	2	2.725
3	S-003	2	1.644
3	S-003	2	2.259
3	S-003	2	1.224
3	S-003	2	2.308
3	S-003	2	2.895
3	S-003	2	2.757
3	S-003	2	3.223
3	S-003	2	2.698
3	S-003	2	1.692
3	S-003	2	2.012
3	S-003	2	2.722
3	S-003	2	3.418
3	S-003	2	1.847
3	S-003	2	1.539
3	S-003	2	2.68
3	S-003	2	2.982
3	S-003	2	2.635
3	S-003	2	2.722
3	S-003	2	1.644
3	S-003	2	3.452
3	S-003	2	3.278
3	S-003	2	2.36
3	S-003	2	2.138
3	S-003	2	2.14
3	S-003	2	3.437
3	S-003	2	3.768
3	S-003	2	3.541
3	S-003	2	2.665
3	S-003	2	1.402
3	S-003	2	4.499
3	S-003	2	2.606
3	S-003	2	2.271
3	S-003	2	1.974
3	S-003	2	2.852
3	S-003	2	2.115
3	S-003	2	2.302
3	S-003	2	1.489
3	S-004	2	3.73
3	S-004	2	3.895
3	S-004	2	6.598
3	S-004	2	3.918
3	S-004	2	1.639
3	S-004	2	3.383
3	S-004	2	3.419
3	S-004	2	3.186
3	S-004	2	4.18
3	S-004	2	2.366
3	S-004	2	3.585
3	S-004	2	4.335
3	S-004	2	2.733
3	S-004	2	2.844
3	S-004	2	2.161
3	S-004	2	1.966
3	S-004	2	3.749
3	S-004	2	3.167
3	S-004	2	3.451
3	S-004	2	3.19
3	S-004	2	1.364
3	S-004	2	3.341
3	S-004	2	3.617
3	S-004	2	1.866
3	S-004	2	1.747
3	S-004	2	2.133
3	S-004	2	2.09
3	S-004	2	3.21
3	S-005	2	3.225
3	S-005	2	3.312
3	S-005	2	4.302
3	S-005	2	3.654
3	S-005	2	1.815
3	S-005	2	3.074
3	S-005	2	3.554
3	S-005	2	3.043
3	S-005	2	4.223
3	S-005	2	2.778
3	S-005	2	2.953
3	S-005	2	3.543
3	S-005	2	1.683
3	S-005	2	4.696
3	S-005	2	1.112
3	S-005	2	2.738
3	S-005	2	3.885
3	S-005	2	2.524
3	S-005	2	2.199
3	S-006	2	2.994
3	S-006	2	2.701
3	S-006	2	2.706
3	S-006	2	2.41
3	S-006	2	2.963
3	S-006	2	3.422
3	S-006	2	2.221
3	S-006	2	2.646
3	S-006	2	5.081
3	S-006	2	3.413
3	S-006	2	5.284
3	S-006	2	1.955
3	S-006	2	2.759
3	S-006	2	2.319
3	S-006	2	2.286
3	S-006	2	3.299
3	S-006	2	2.161
3	S-006	2	3.099
3	S-006	2	3.855
3	S-006	2	5.925
3	S-006	2	1.586
3	S-006	2	3.892
3	S-006	2	6.587
3	S-006	2	2.89
3	S-006	2	5.204
3	S-006	2	2.335
3	S-006	2	5.112
3	S-006	2	1.237
3	S-006	2	3.595
3	S-006	2	2.559
3	S-006	2	3.039
3	S-006	2	1.606
3	W-001	3	2.305
3	W-001	3	2.886
3	W-001	3	2.538
3	W-001	3	2.526
3	W-001	3	3.637
3	W-001	3	3.115
3	W-001	3	1.427
3	W-001	3	2.471
3	W-001	3	3.82
3	W-001	3	2.614
3	W-001	3	2.779
3	W-001	3	1.978
3	W-001	3	2.327
3	W-001	3	2.995
3	W-001	3	1.888
3	W-001	3	2.942
3	W-001	3	3.486
3	W-001	3	1.627
3	W-001	3	2.573
3	W-001	3	2.535
3	W-001	3	1.704
3	W-001	3	2.568
3	W-001	3	1.766
3	W-001	3	1.161
3	W-001	3	3.665
3	W-001	3	3.19
3	W-001	3	2.771
3	W-001	3	2.661
3	W-001	3	2.24
3	W-001	3	4.175
3	W-001	3	2.203
3	W-001	3	2.015
3	W-002	3	3.354
3	W-002	3	1.961
3	W-002	3	1.698
3	W-002	3	2.824
3	W-002	3	2.478
3	W-002	3	2.908
3	W-002	3	1.866
3	W-002	3	1.48
3	W-002	3	2.63
3	W-002	3	2.171
3	W-002	3	1.862
3	W-002	3	1.563
3	W-002	3	2.356
3	W-002	3	2.312
3	W-002	3	3.498
3	W-002	3	1.833
3	W-002	3	1.74
3	W-002	3	2.86
3	W-002	3	2.613
3	W-002	3	3.298
3	W-002	3	2.988
3	W-002	3	1.923
3	W-002	3	3.294
3	W-002	3	3.201
3	W-002	3	2.489
3	W-002	3	2.763
3	W-003	3	3.391
3	W-003	3	2.794
3	W-003	3	2.048
3	W-003	3	1.431
3	W-003	3	1.782
3	W-003	3	2.865
3	W-003	3	4.007
3	W-003	3	2.476
3	W-003	3	1.62
3	W-003	3	3.749
3	W-003	3	1.755
3	W-003	3	2.58
3	W-003	3	1.454
3	W-003	3	1.715
3	W-003	3	2.598
3	W-003	3	1.763
3	W-003	3	1.673
3	W-003	3	3.249
3	W-003	3	2.272
3	W-003	3	1.553
3	W-003	3	2.581
3	W-003	3	2.766
3	W-003	3	2.133
3	W-003	3	3.186
3	W-003	3	1.324
3	W-003	3	3.25
3	W-003	3	1.723
3	W-003	3	2.486
3	W-004	3	2.979
3	W-004	3	2.977
3	W-004	3	1.075
3	W-004	3	2.204
3	W-004	3	2.986
3	W-004	3	2.389
3	W-004	3	2.259
3	W-004	3	2.213
3	W-004	3	4.154
3	W-004	3	3.568
3	W-004	3	1.408
3	W-004	3	2.364
3	W-004	3	2.971
3	W-004	3	2.055
3	W-004	3	1.836
3	W-004	3	3.267
3	W-004	3	4.833
3	W-004	3	4.191
3	W-004	3	1.359
3	W-005	3	2.068
3	W-005	3	1.107
3	W-005	3	3.277
3	W-005	3	1.182
3	W-005	3	2.533
3	W-005	3	1.46
3	W-005	3	3.286
3	W-005	3	1.015
3	W-005	3	4.95
3	W-005	3	4.382
3	W-005	3	1.749
3	W-005	3	2.877
3	W-005	3	2.267
3	W-005	3	2.449
3	W-005	3	1.682
3	W-005	3	2.042
3	W-005	3	2.736
3	W-005	3	2.896
3	W-005	3	2.016
3	W-005	3	4.345
3	W-005	3	1.636
3	W-005	3	0.921
3	W-005	3	3.365
3	W-005	3	2.27
3	W-005	3	1.972
3	W-005	3	1.161
3	W-005	3	2.222
3	W-005	3	2.045
3	W-005	3	2.028
3	W-005	3	1.882
3	W-005	3	1.953
3	W-005	3	2.038
3	W-005	3	1.925
3	W-005	3	2.11
3	W-005	3	1.923
3	W-005	3	3.275
3	W-005	3	1.946
3	W-005	3	1.207
3	W-005	3	2.896
3	W-005	3	4.045
3	W-005	3	3.72
3	W-005	3	2.847
3	W-005	3	5.283
3	W-005	3	4.469
3	W-005	3	1.913
3	W-005	3	1.099
3	W-006	3	2.104
3	W-006	3	2.655
3	W-006	3	2.104
3	W-006	3	4.667
3	W-006	3	4.693
3	W-006	3	2.411
3	W-006	3	1.83
3	W-006	3	1.397
3	W-006	3	3.751
3	W-006	3	2.924
3	W-006	3	2.587
3	W-006	3	1.897
3	W-006	3	2.315
3	W-006	3	2.465
3	W-006	3	1.935
3	W-006	3	2.196
3	W-006	3	3.029
3	W-006	3	2.007
3	W-006	3	2.699
3	W-006	3	1.824
3	W-006	3	1.638
3	W-006	3	2.312
3	W-006	3	2.093
3	W-006	3	1.581
3	W-006	3	2.581
3	W-006	3	2.325
3	W-006	3	2.664
3	W-006	3	1.713
3	W-006	3	1.482
3	W-006	3	1.75
3	W-006	3	1.149
3	W-006	3	4.924
3	W-006	3	3.598
3	W-006	3	3.102
3	W-006	3	2.044
3	W-006	3	3.948
3	W-006	3	1.496
3	W-006	3	1.822
3	W-006	3	2.612
3	W-006	3	2.714
3	W-006	3	4.256
3	W-006	3	3
3	W-006	3	2.997
3	W-006	3	3.23
3	W-006	3	3.737
3	W-006	3	1.749
3	W-006	3	1.665
3	W-006	3	3.286
3	W-006	3	2.53
3	W-006	3	2.939
3	W-006	3	3.224
3	W-006	3	2.065
3	W-006	3	1.691
3	W-006	3	2.362
3	W-006	3	1.664
3	W-007	3	2.554
3	W-007	3	1.211
3	W-007	3	1.661
3	W-007	3	1.832
3	W-007	3	1.313
3	W-007	3	2.264
3	W-007	3	1.781
3	W-007	3	2.29
3	W-007	3	2.262
3	W-007	3	2.943
3	W-007	3	1.042
3	W-007	3	2.904
3	W-007	3	2.09
3	W-007	3	2.093
3	W-007	3	3.213
3	W-007	3	2.914
3	W-007	3	1.687
3	W-007	3	2.514
3	W-007	3	1.668
3	W-007	3	3.417
3	W-007	3	1.795
3	W-007	3	2.25
3	W-007	3	2.213
3	W-007	3	1.703
3	W-007	3	4.165
3	W-007	3	1.389
3	W-008	3	2.852
3	W-008	3	1.891
3	W-008	3	2.013
3	W-008	3	2.099
3	W-008	3	2.699
3	W-008	3	2.408
3	W-008	3	2.199
3	W-008	3	2.033
3	W-008	3	1.516
3	W-008	3	2.933
3	W-008	3	3.695
3	W-008	3	2.402
3	W-008	3	2.366
3	W-008	3	1.259
3	W-008	3	1.968
3	W-008	3	2.432
3	W-008	3	2.064
3	W-008	3	1.777
3	W-008	3	2.015
3	W-008	3	1.298
3	W-008	3	1.747
3	W-008	3	2.02
3	W-008	3	1.833
3	W-008	3	2.545
3	W-008	3	2.107
3	W-008	3	2.487
3	W-008	3	0.683
3	W-008	3	1.909
3	W-008	3	5.351
3	W-008	3	2.105
3	W-008	3	3.05
3	W-008	3	0.912
3	W-008	3	2.018
3	W-008	3	2.4
3	W-008	3	3.315
3	W-009	3	1.769
3	W-009	3	2.448
3	W-009	3	2.871
3	W-009	3	2.009
3	W-009	3	1.331
3	W-009	3	1.221
3	W-009	3	1.749
3	W-009	3	2.503
3	W-009	3	2.567
3	W-009	3	1.496
3	W-009	3	2.719
3	W-009	3	1.946
3	W-009	3	1.793
3	W-009	3	2.02
3	W-009	3	1.626
3	W-009	3	2.118
3	W-009	3	4.844
3	W-009	3	2.958
3	W-009	3	1.669
3	W-009	3	1.999
3	W-009	3	2.191
3	W-009	3	1.622
3	W-009	3	1.877
3	W-009	3	1.911
3	W-009	3	1.831
3	W-009	3	2.901
3	W-009	3	2.056
3	W-009	3	1.974
3	W-009	3	1.749
3	W-009	3	1.6
3	W-009	3	2.297
3	W-009	3	2.286
3	W-009	3	1.663
3	W-009	3	2.51
3	W-009	3	1.837
3	W-009	3	1.174
3	W-009	3	1.872
3	W-009	3	1.562
3	W-009	3	1.677
3	W-009	3	1.714
3	W-009	3	1.569
3	W-009	3	2.32
3	W-009	3	2.291
3	W-009	3	2.353
3	W-009	3	3.29
3	W-009	3	2.327
3	W-009	3	2.706
3	W-010	3	1.694
3	W-010	3	1.388
3	W-010	3	3.736
3	W-010	3	1.954
3	W-010	3	3.087
3	W-010	3	2.754
3	W-010	3	1.744
3	W-010	3	3.004
3	W-010	3	2.862
3	W-010	3	2.62
3	W-010	3	2.652
3	W-010	3	2.888
3	W-010	3	1.435
3	W-010	3	2.218
3	W-010	3	2.351
3	W-010	3	2.826
3	W-010	3	2.665
3	W-010	3	1.976
3	W-010	3	2.557
3	W-010	3	3.323
3	W-010	3	2.744
3	W-010	3	2.367
3	W-010	3	2.763
3	W-010	3	2.462
3	W-010	3	2.804
3	W-010	3	3.029
3	W-010	3	2.005
3	W-010	3	4.958
3	W-010	3	3.495
3	W-010	3	3.582
3	W-010	3	3.022
3	W-010	3	2.504
3	W-010	3	2.495
3	W-010	3	3.253
3	W-010	3	3.508
3	W-010	3	2.397
3	W-010	3	4.987
3	W-010	3	4.815
3	W-010	3	1.74
3	W-010	3	2.752
3	W-010	3	2.917
3	W-010	3	2.2
3	W-010	3	2.079
3	W-010	3	2.142
3	W-010	3	3.234
3	W-010	3	2.701
3	W-010	3	3.002
3	W-010	3	2.288
3	W-010	3	4.913
3	W-010	3	1.685
3	W-010	3	2.527
3	W-010	3	1.26
3	W-010	3	3.673
3	W-010	3	2.789
3	W-010	3	2.329
3	W-010	3	1.629
3	W-011	3	2.73
3	W-011	3	1.944
3	W-011	3	1.671
3	W-011	3	2.348
3	W-011	3	2.322
3	W-011	3	2.814
3	W-011	3	3.425
3	W-011	3	2.827
3	W-011	3	2.888
3	W-011	3	2.783
3	W-011	3	1.858
3	W-011	3	1.938
3	W-011	3	2.268
3	W-011	3	1.787
3	W-011	3	2.812
3	W-011	3	2.335
3	W-011	3	1.665
3	W-011	3	1.953
3	W-011	3	3.278
3	W-011	3	1.843
3	W-011	3	1.771
3	W-011	3	1.893
3	W-011	3	2.639
3	W-011	3	3.901
3	W-011	3	1.931
3	W-011	3	1.797
3	W-011	3	2.35
3	W-011	3	1.829
3	W-011	3	1.354
3	W-011	3	2.879
3	W-011	3	1.368
3	W-011	3	2.245
3	W-011	3	4.045
3	W-011	3	2.898
3	W-011	3	2.109
3	W-011	3	1.512
3	W-011	3	2.273
3	W-011	3	2.43
3	W-011	3	1.899
3	W-011	3	1.721
3	W-011	3	1.875
3	W-011	3	2.485
3	W-011	3	2.833
3	W-011	3	2.433
3	W-012	3	2.414
3	W-012	3	3.259
3	W-012	3	2.486
3	W-012	3	1.194
3	W-012	3	1.335
3	W-012	3	2.671
3	W-012	3	4.554
3	W-012	3	2.426
3	W-012	3	1.862
3	W-012	3	3.004
3	W-012	3	1.753
3	W-012	3	1.744
3	W-012	3	2.034
3	W-012	3	2.272
3	W-012	3	4.444
3	W-012	3	2.836
3	W-012	3	5.015
3	W-012	3	2.184
3	W-012	3	1.34
3	W-012	3	1.148
3	W-012	3	3.391
3	W-012	3	3.405
3	W-012	3	3.172
3	W-012	3	1.492
3	W-012	3	2.091
3	W-013	3	1.917
3	W-013	3	1.679
3	W-013	3	2.849
3	W-013	3	3.795
3	W-013	3	2.344
3	W-013	3	3.272
3	W-013	3	1.605
3	W-013	3	3.369
3	W-013	3	2.584
3	W-013	3	2.606
3	W-013	3	2.064
3	W-013	3	3.545
3	W-013	3	3.11
3	W-013	3	1.763
3	W-013	3	2.949
3	W-013	3	1.839
3	W-013	3	5.127
3	W-013	3	3.514
3	W-013	3	1.37
3	W-013	3	1.999
3	W-013	3	2.018
3	W-013	3	1.397
3	W-013	3	2.701
3	W-013	3	1.942
3	W-013	3	3.687
3	W-013	3	2.984
3	W-013	3	1.348
[truncated: 2,278 more rows]

## Sheet: OB area filtered (Table 1)
Image number	Treatment (Table 1)	Area (μm2)
1	Filtered, non-centrifuged	0.609
1	Filtered, non-centrifuged	0.846
1	Filtered, non-centrifuged	0.909
1	Filtered, non-centrifuged	0.988
1	Filtered, non-centrifuged	1.118
1	Filtered, non-centrifuged	1.416
1	Filtered, non-centrifuged	1.422
1	Filtered, non-centrifuged	1.547
1	Filtered, non-centrifuged	1.609
1	Filtered, non-centrifuged	1.638
1	Filtered, non-centrifuged	1.717
1	Filtered, non-centrifuged	1.836
1	Filtered, non-centrifuged	1.888
1	Filtered, non-centrifuged	1.911
1	Filtered, non-centrifuged	1.936
1	Filtered, non-centrifuged	2.107
1	Filtered, non-centrifuged	2.166
1	Filtered, non-centrifuged	2.177
1	Filtered, non-centrifuged	2.177
1	Filtered, non-centrifuged	2.612
2	Filtered, non-centrifuged	0.756
2	Filtered, non-centrifuged	0.799
2	Filtered, non-centrifuged	1.039
2	Filtered, non-centrifuged	1.25
2	Filtered, non-centrifuged	1.264
2	Filtered, non-centrifuged	1.408
2	Filtered, non-centrifuged	1.505
2	Filtered, non-centrifuged	1.614
2	Filtered, non-centrifuged	1.636
2	Filtered, non-centrifuged	1.677
2	Filtered, non-centrifuged	1.76
2	Filtered, non-centrifuged	1.833
2	Filtered, non-centrifuged	1.897
2	Filtered, non-centrifuged	2.018
2	Filtered, non-centrifuged	2.216
3	Filtered, non-centrifuged	0.839
3	Filtered, non-centrifuged	0.894
3	Filtered, non-centrifuged	1.046
3	Filtered, non-centrifuged	1.167
3	Filtered, non-centrifuged	1.209
3	Filtered, non-centrifuged	1.211
3	Filtered, non-centrifuged	1.24
3	Filtered, non-centrifuged	1.246
3	Filtered, non-centrifuged	1.641
3	Filtered, non-centrifuged	1.696
3	Filtered, non-centrifuged	2.029
3	Filtered, non-centrifuged	2.053
3	Filtered, non-centrifuged	2.342
3	Filtered, non-centrifuged	2.347
3	Filtered, non-centrifuged	2.361
3	Filtered, non-centrifuged	2.55
3	Filtered, non-centrifuged	2.762
3	Filtered, non-centrifuged	3.192
4	Filtered, non-centrifuged	0.62
4	Filtered, non-centrifuged	0.642
4	Filtered, non-centrifuged	0.703
4	Filtered, non-centrifuged	0.809
4	Filtered, non-centrifuged	0.983
4	Filtered, non-centrifuged	1.149
4	Filtered, non-centrifuged	1.36
4	Filtered, non-centrifuged	1.442
4	Filtered, non-centrifuged	1.593
4	Filtered, non-centrifuged	1.624
4	Filtered, non-centrifuged	1.652
4	Filtered, non-centrifuged	1.694
4	Filtered, non-centrifuged	1.73
4	Filtered, non-centrifuged	1.741
4	Filtered, non-centrifuged	2.16
4	Filtered, non-centrifuged	2.167
4	Filtered, non-centrifuged	2.23
4	Filtered, non-centrifuged	2.257
4	Filtered, non-centrifuged	2.286
4	Filtered, non-centrifuged	2.343
4	Filtered, non-centrifuged	2.552
4	Filtered, non-centrifuged	2.652
5	Filtered, non-centrifuged	0.592
5	Filtered, non-centrifuged	0.795
5	Filtered, non-centrifuged	1.069
5	Filtered, non-centrifuged	1.089
5	Filtered, non-centrifuged	1.278
5	Filtered, non-centrifuged	1.343
5	Filtered, non-centrifuged	1.378
5	Filtered, non-centrifuged	1.416
5	Filtered, non-centrifuged	1.467
5	Filtered, non-centrifuged	1.467
5	Filtered, non-centrifuged	1.489
5	Filtered, non-centrifuged	1.518
5	Filtered, non-centrifuged	1.653
5	Filtered, non-centrifuged	1.702
5	Filtered, non-centrifuged	2.007
5	Filtered, non-centrifuged	2.018
5	Filtered, non-centrifuged	2.036
5	Filtered, non-centrifuged	2.054
5	Filtered, non-centrifuged	2.123
5	Filtered, non-centrifuged	2.16
5	Filtered, non-centrifuged	2.629
5	Filtered, non-centrifuged	4.377
6	Filtered, non-centrifuged	0.581
6	Filtered, non-centrifuged	0.765
6	Filtered, non-centrifuged	0.77
6	Filtered, non-centrifuged	0.907
6	Filtered, non-centrifuged	1.164
6	Filtered, non-centrifuged	1.216
6	Filtered, non-centrifuged	1.258
6	Filtered, non-centrifuged	1.275
6	Filtered, non-centrifuged	1.289
6	Filtered, non-centrifuged	1.301
6	Filtered, non-centrifuged	1.337
6	Filtered, non-centrifuged	1.375
6	Filtered, non-centrifuged	1.39
6	Filtered, non-centrifuged	1.398
6	Filtered, non-centrifuged	1.5
6	Filtered, non-centrifuged	1.502
6	Filtered, non-centrifuged	1.65
6	Filtered, non-centrifuged	1.703
6	Filtered, non-centrifuged	1.907
6	Filtered, non-centrifuged	1.989
6	Filtered, non-centrifuged	1.996
6	Filtered, non-centrifuged	2.028
6	Filtered, non-centrifuged	2.042
6	Filtered, non-centrifuged	2.285
6	Filtered, non-centrifuged	2.386
6	Filtered, non-centrifuged	2.483
6	Filtered, non-centrifuged	2.874
7	Filtered, non-centrifuged	0.485
7	Filtered, non-centrifuged	0.985
7	Filtered, non-centrifuged	1.004
7	Filtered, non-centrifuged	1.112
7	Filtered, non-centrifuged	1.142
7	Filtered, non-centrifuged	1.18
7	Filtered, non-centrifuged	1.194
7	Filtered, non-centrifuged	1.195
7	Filtered, non-centrifuged	1.306
7	Filtered, non-centrifuged	1.316
7	Filtered, non-centrifuged	1.475
7	Filtered, non-centrifuged	1.478
7	Filtered, non-centrifuged	1.685
7	Filtered, non-centrifuged	1.855
7	Filtered, non-centrifuged	1.911
7	Filtered, non-centrifuged	1.947
7	Filtered, non-centrifuged	1.983
7	Filtered, non-centrifuged	2.334
7	Filtered, non-centrifuged	2.423
7	Filtered, non-centrifuged	2.562
8	Filtered, non-centrifuged	0.963
8	Filtered, non-centrifuged	1.063
8	Filtered, non-centrifuged	1.094
8	Filtered, non-centrifuged	1.268
8	Filtered, non-centrifuged	1.284
8	Filtered, non-centrifuged	1.425
8	Filtered, non-centrifuged	1.542
8	Filtered, non-centrifuged	1.585
8	Filtered, non-centrifuged	1.681
8	Filtered, non-centrifuged	1.683
8	Filtered, non-centrifuged	2.08
8	Filtered, non-centrifuged	2.251
8	Filtered, non-centrifuged	2.451
9	Filtered, non-centrifuged	0.554
9	Filtered, non-centrifuged	0.632
9	Filtered, non-centrifuged	0.809
9	Filtered, non-centrifuged	0.88
9	Filtered, non-centrifuged	0.93
9	Filtered, non-centrifuged	1.043
9	Filtered, non-centrifuged	1.056
9	Filtered, non-centrifuged	1.185
9	Filtered, non-centrifuged	1.199
9	Filtered, non-centrifuged	1.259
9	Filtered, non-centrifuged	1.316
9	Filtered, non-centrifuged	1.462
9	Filtered, non-centrifuged	1.576
9	Filtered, non-centrifuged	1.595
9	Filtered, non-centrifuged	1.638
9	Filtered, non-centrifuged	1.706
9	Filtered, non-centrifuged	1.992
9	Filtered, non-centrifuged	2.027
9	Filtered, non-centrifuged	2.251
9	Filtered, non-centrifuged	2.294
9	Filtered, non-centrifuged	2.351
9	Filtered, non-centrifuged	2.421
9	Filtered, non-centrifuged	2.432
9	Filtered, non-centrifuged	3.314
9	Filtered, non-centrifuged	3.377
10	Filtered, non-centrifuged	0.797
10	Filtered, non-centrifuged	0.827
10	Filtered, non-centrifuged	1.012
10	Filtered, non-centrifuged	1.181
10	Filtered, non-centrifuged	1.225
10	Filtered, non-centrifuged	1.288
10	Filtered, non-centrifuged	1.328
10	Filtered, non-centrifuged	1.339
10	Filtered, non-centrifuged	1.363
10	Filtered, non-centrifuged	1.492
10	Filtered, non-centrifuged	1.524
10	Filtered, non-centrifuged	1.543
10	Filtered, non-centrifuged	1.557
10	Filtered, non-centrifuged	1.881
10	Filtered, non-centrifuged	1.961
10	Filtered, non-centrifuged	2.026
10	Filtered, non-centrifuged	2.216
10	Filtered, non-centrifuged	2.3
10	Filtered, non-centrifuged	2.743
10	Filtered, non-centrifuged	2.829
11	Filtered, non-centrifuged	0.449
11	Filtered, non-centrifuged	0.596
11	Filtered, non-centrifuged	0.71
11	Filtered, non-centrifuged	0.82
11	Filtered, non-centrifuged	0.912
11	Filtered, non-centrifuged	0.976
11	Filtered, non-centrifuged	1.056
11	Filtered, non-centrifuged	1.107
11	Filtered, non-centrifuged	1.187
11	Filtered, non-centrifuged	1.278
11	Filtered, non-centrifuged	1.322
11	Filtered, non-centrifuged	1.364
11	Filtered, non-centrifuged	1.459
11	Filtered, non-centrifuged	1.63
11	Filtered, non-centrifuged	1.771
11	Filtered, non-centrifuged	1.803
11	Filtered, non-centrifuged	1.932
11	Filtered, non-centrifuged	2.208
11	Filtered, non-centrifuged	2.244
11	Filtered, non-centrifuged	2.556
11	Filtered, non-centrifuged	2.566
11	Filtered, non-centrifuged	2.636
11	Filtered, non-centrifuged	2.643
11	Filtered, non-centrifuged	3.252
11	Filtered, non-centrifuged	3.615
11	Filtered, non-centrifuged	3.804
12	Filtered, non-centrifuged	0.823
12	Filtered, non-centrifuged	0.937
12	Filtered, non-centrifuged	1.039
12	Filtered, non-centrifuged	1.399
12	Filtered, non-centrifuged	1.407
12	Filtered, non-centrifuged	1.424
12	Filtered, non-centrifuged	1.516
12	Filtered, non-centrifuged	1.55
12	Filtered, non-centrifuged	1.582
12	Filtered, non-centrifuged	1.878
12	Filtered, non-centrifuged	1.885
12	Filtered, non-centrifuged	2.105
12	Filtered, non-centrifuged	2.112
12	Filtered, non-centrifuged	3.114
13	Filtered, non-centrifuged	0.582
13	Filtered, non-centrifuged	0.783
13	Filtered, non-centrifuged	0.924
13	Filtered, non-centrifuged	0.955
13	Filtered, non-centrifuged	0.991
13	Filtered, non-centrifuged	1.042
13	Filtered, non-centrifuged	1.242
13	Filtered, non-centrifuged	1.517
13	Filtered, non-centrifuged	1.552
13	Filtered, non-centrifuged	1.671
13	Filtered, non-centrifuged	1.795
13	Filtered, non-centrifuged	1.876
13	Filtered, non-centrifuged	2.223
13	Filtered, non-centrifuged	2.478
14	Filtered, non-centrifuged	0.668
14	Filtered, non-centrifuged	0.674
14	Filtered, non-centrifuged	0.899
14	Filtered, non-centrifuged	1.063
14	Filtered, non-centrifuged	1.075
14	Filtered, non-centrifuged	1.118
14	Filtered, non-centrifuged	1.127
14	Filtered, non-centrifuged	1.186
14	Filtered, non-centrifuged	1.264
14	Filtered, non-centrifuged	1.284
14	Filtered, non-centrifuged	1.443
14	Filtered, non-centrifuged	1.478
14	Filtered, non-centrifuged	1.586
14	Filtered, non-centrifuged	1.603
14	Filtered, non-centrifuged	1.709
14	Filtered, non-centrifuged	1.729
14	Filtered, non-centrifuged	1.749
14	Filtered, non-centrifuged	1.767
14	Filtered, non-centrifuged	1.908
14	Filtered, non-centrifuged	1.927
14	Filtered, non-centrifuged	1.966
14	Filtered, non-centrifuged	1.986
14	Filtered, non-centrifuged	2.105
14	Filtered, non-centrifuged	2.199
14	Filtered, non-centrifuged	2.488
14	Filtered, non-centrifuged	4.032
15	Filtered, non-centrifuged	0.933
15	Filtered, non-centrifuged	0.961
15	Filtered, non-centrifuged	1.121
15	Filtered, non-centrifuged	1.166
15	Filtered, non-centrifuged	1.167
15	Filtered, non-centrifuged	1.18
15	Filtered, non-centrifuged	1.181
15	Filtered, non-centrifuged	1.211
15	Filtered, non-centrifuged	1.259
15	Filtered, non-centrifuged	1.271
15	Filtered, non-centrifuged	1.336
15	Filtered, non-centrifuged	1.387
15	Filtered, non-centrifuged	1.443
15	Filtered, non-centrifuged	1.514
15	Filtered, non-centrifuged	1.538
15	Filtered, non-centrifuged	1.599
15	Filtered, non-centrifuged	1.617
15	Filtered, non-centrifuged	1.631
15	Filtered, non-centrifuged	1.722
15	Filtered, non-centrifuged	1.778
15	Filtered, non-centrifuged	1.835
15	Filtered, non-centrifuged	1.912
15	Filtered, non-centrifuged	2.001
15	Filtered, non-centrifuged	2.04
15	Filtered, non-centrifuged	2.095
15	Filtered, non-centrifuged	2.269
15	Filtered, non-centrifuged	2.356
15	Filtered, non-centrifuged	2.537
15	Filtered, non-centrifuged	2.66
15	Filtered, non-centrifuged	3.278
15	Filtered, non-centrifuged	3.471
16	Filtered, non-centrifuged	0.36
16	Filtered, non-centrifuged	0.815
16	Filtered, non-centrifuged	0.956
16	Filtered, non-centrifuged	0.972
16	Filtered, non-centrifuged	1.004
16	Filtered, non-centrifuged	1.034
16	Filtered, non-centrifuged	1.047
16	Filtered, non-centrifuged	1.061
16	Filtered, non-centrifuged	1.12
16	Filtered, non-centrifuged	1.134
16	Filtered, non-centrifuged	1.192
16	Filtered, non-centrifuged	1.193
16	Filtered, non-centrifuged	1.21
16	Filtered, non-centrifuged	1.276
16	Filtered, non-centrifuged	1.279
16	Filtered, non-centrifuged	1.313
16	Filtered, non-centrifuged	1.42
16	Filtered, non-centrifuged	1.462
16	Filtered, non-centrifuged	1.465
16	Filtered, non-centrifuged	1.589
16	Filtered, non-centrifuged	1.606
16	Filtered, non-centrifuged	1.712
16	Filtered, non-centrifuged	1.814
16	Filtered, non-centrifuged	1.845
16	Filtered, non-centrifuged	1.866
16	Filtered, non-centrifuged	1.962
16	Filtered, non-centrifuged	1.997
16	Filtered, non-centrifuged	2.004
16	Filtered, non-centrifuged	2.018
16	Filtered, non-centrifuged	2.023
16	Filtered, non-centrifuged	2.061
16	Filtered, non-centrifuged	2.078
16	Filtered, non-centrifuged	2.148
16	Filtered, non-centrifuged	2.24
16	Filtered, non-centrifuged	2.265
16	Filtered, non-centrifuged	2.322
16	Filtered, non-centrifuged	2.36
16	Filtered, non-centrifuged	2.793
17	Filtered, non-centrifuged	0.389
17	Filtered, non-centrifuged	0.558
17	Filtered, non-centrifuged	0.825
17	Filtered, non-centrifuged	0.953
17	Filtered, non-centrifuged	0.974
17	Filtered, non-centrifuged	1.047
17	Filtered, non-centrifuged	1.088
17	Filtered, non-centrifuged	1.104
17	Filtered, non-centrifuged	1.138
17	Filtered, non-centrifuged	1.23
17	Filtered, non-centrifuged	1.257
17	Filtered, non-centrifuged	1.271
17	Filtered, non-centrifuged	1.388
17	Filtered, non-centrifuged	1.446
17	Filtered, non-centrifuged	1.505
17	Filtered, non-centrifuged	1.522
17	Filtered, non-centrifuged	1.575
17	Filtered, non-centrifuged	1.67
17	Filtered, non-centrifuged	1.759
17	Filtered, non-centrifuged	1.817
17	Filtered, non-centrifuged	1.836
17	Filtered, non-centrifuged	1.843
17	Filtered, non-centrifuged	1.948
17	Filtered, non-centrifuged	2.002
17	Filtered, non-centrifuged	2.006
17	Filtered, non-centrifuged	2.011
17	Filtered, non-centrifuged	2.011
17	Filtered, non-centrifuged	2.122
17	Filtered, non-centrifuged	2.299
17	Filtered, non-centrifuged	2.412
17	Filtered, non-centrifuged	2.412
17	Filtered, non-centrifuged	2.445
17	Filtered, non-centrifuged	2.462
17	Filtered, non-centrifuged	2.611
17	Filtered, non-centrifuged	3.668
18	Filtered, non-centrifuged	1.056
18	Filtered, non-centrifuged	1.178
18	Filtered, non-centrifuged	1.211
18	Filtered, non-centrifuged	1.218
18	Filtered, non-centrifuged	1.224
18	Filtered, non-centrifuged	1.283
18	Filtered, non-centrifuged	1.329
18	Filtered, non-centrifuged	1.348
18	Filtered, non-centrifuged	1.427
18	Filtered, non-centrifuged	1.459
18	Filtered, non-centrifuged	1.473
18	Filtered, non-centrifuged	1.637
18	Filtered, non-centrifuged	1.73
18	Filtered, non-centrifuged	1.772
18	Filtered, non-centrifuged	1.844
18	Filtered, non-centrifuged	1.858
18	Filtered, non-centrifuged	2.085
18	Filtered, non-centrifuged	2.088
18	Filtered, non-centrifuged	2.241
18	Filtered, non-centrifuged	2.356
18	Filtered, non-centrifuged	2.446
18	Filtered, non-centrifuged	2.465
18	Filtered, non-centrifuged	2.539
18	Filtered, non-centrifuged	2.658
18	Filtered, non-centrifuged	2.733
19	Filtered, non-centrifuged	0.762
19	Filtered, non-centrifuged	0.803
19	Filtered, non-centrifuged	1.112
19	Filtered, non-centrifuged	1.112
19	Filtered, non-centrifuged	1.116
19	Filtered, non-centrifuged	1.133
19	Filtered, non-centrifuged	1.135
19	Filtered, non-centrifuged	1.28
19	Filtered, non-centrifuged	1.28
19	Filtered, non-centrifuged	1.294
19	Filtered, non-centrifuged	1.302
19	Filtered, non-centrifuged	1.358
19	Filtered, non-centrifuged	1.364
19	Filtered, non-centrifuged	1.389
19	Filtered, non-centrifuged	1.411
19	Filtered, non-centrifuged	1.466
19	Filtered, non-centrifuged	1.497
19	Filtered, non-centrifuged	1.559
19	Filtered, non-centrifuged	1.613
19	Filtered, non-centrifuged	1.776
19	Filtered, non-centrifuged	1.801
19	Filtered, non-centrifuged	1.805
19	Filtered, non-centrifuged	1.836
19	Filtered, non-centrifuged	1.858
19	Filtered, non-centrifuged	1.89
19	Filtered, non-centrifuged	1.969
19	Filtered, non-centrifuged	2.062
19	Filtered, non-centrifuged	2.117
19	Filtered, non-centrifuged	2.609
19	Filtered, non-centrifuged	2.636
19	Filtered, non-centrifuged	2.917
19	Filtered, non-centrifuged	2.961
19	Filtered, non-centrifuged	3.573
20	Filtered, non-centrifuged	0.934
20	Filtered, non-centrifuged	1.009
20	Filtered, non-centrifuged	1.049
20	Filtered, non-centrifuged	1.076
20	Filtered, non-centrifuged	1.119
20	Filtered, non-centrifuged	1.151
20	Filtered, non-centrifuged	1.253
20	Filtered, non-centrifuged	1.298
20	Filtered, non-centrifuged	1.336
20	Filtered, non-centrifuged	1.353
20	Filtered, non-centrifuged	1.365
20	Filtered, non-centrifuged	1.375
20	Filtered, non-centrifuged	1.4
20	Filtered, non-centrifuged	1.432
20	Filtered, non-centrifuged	1.435
20	Filtered, non-centrifuged	1.492
20	Filtered, non-centrifuged	1.499
20	Filtered, non-centrifuged	1.529
20	Filtered, non-centrifuged	1.576
20	Filtered, non-centrifuged	1.682
20	Filtered, non-centrifuged	1.764
20	Filtered, non-centrifuged	1.794
20	Filtered, non-centrifuged	2.019
20	Filtered, non-centrifuged	2.036
20	Filtered, non-centrifuged	2.08
21	Filtered, non-centrifuged	0.875
21	Filtered, non-centrifuged	1.106
21	Filtered, non-centrifuged	1.219
21	Filtered, non-centrifuged	1.31
21	Filtered, non-centrifuged	1.325
21	Filtered, non-centrifuged	1.472
21	Filtered, non-centrifuged	1.507
21	Filtered, non-centrifuged	1.522
21	Filtered, non-centrifuged	1.622
21	Filtered, non-centrifuged	1.649
21	Filtered, non-centrifuged	1.653
21	Filtered, non-centrifuged	1.702
21	Filtered, non-centrifuged	1.708
21	Filtered, non-centrifuged	1.716
21	Filtered, non-centrifuged	1.716
21	Filtered, non-centrifuged	1.773
21	Filtered, non-centrifuged	1.813
21	Filtered, non-centrifuged	1.898
21	Filtered, non-centrifuged	1.947
21	Filtered, non-centrifuged	1.955
21	Filtered, non-centrifuged	2.004
21	Filtered, non-centrifuged	2.028
21	Filtered, non-centrifuged	2.049
21	Filtered, non-centrifuged	2.42
21	Filtered, non-centrifuged	2.535
21	Filtered, non-centrifuged	2.736
21	Filtered, non-centrifuged	2.864
22	Filtered, non-centrifuged	0.792
22	Filtered, non-centrifuged	0.874
22	Filtered, non-centrifuged	0.875
22	Filtered, non-centrifuged	0.893
22	Filtered, non-centrifuged	0.978
22	Filtered, non-centrifuged	1.008
22	Filtered, non-centrifuged	1.096
22	Filtered, non-centrifuged	1.158
22	Filtered, non-centrifuged	1.235
22	Filtered, non-centrifuged	1.243
22	Filtered, non-centrifuged	1.35
22	Filtered, non-centrifuged	1.364
22	Filtered, non-centrifuged	1.368
22	Filtered, non-centrifuged	1.416
22	Filtered, non-centrifuged	1.421
22	Filtered, non-centrifuged	1.424
22	Filtered, non-centrifuged	1.446
22	Filtered, non-centrifuged	1.533
22	Filtered, non-centrifuged	1.537
22	Filtered, non-centrifuged	1.543
22	Filtered, non-centrifuged	1.55
22	Filtered, non-centrifuged	1.612
22	Filtered, non-centrifuged	1.698
22	Filtered, non-centrifuged	1.782
22	Filtered, non-centrifuged	1.795
22	Filtered, non-centrifuged	1.819
22	Filtered, non-centrifuged	1.877
22	Filtered, non-centrifuged	1.937
22	Filtered, non-centrifuged	1.939
22	Filtered, non-centrifuged	1.967
22	Filtered, non-centrifuged	1.975
22	Filtered, non-centrifuged	1.981
22	Filtered, non-centrifuged	2.019
22	Filtered, non-centrifuged	2.038
22	Filtered, non-centrifuged	2.141
22	Filtered, non-centrifuged	2.359
22	Filtered, non-centrifuged	2.782
22	Filtered, non-centrifuged	4.09
23	Filtered, non-centrifuged	0.944
23	Filtered, non-centrifuged	1.114
23	Filtered, non-centrifuged	1.157
23	Filtered, non-centrifuged	1.319
23	Filtered, non-centrifuged	1.322
23	Filtered, non-centrifuged	1.443
23	Filtered, non-centrifuged	1.589
23	Filtered, non-centrifuged	1.618
23	Filtered, non-centrifuged	1.807
23	Filtered, non-centrifuged	1.905
23	Filtered, non-centrifuged	1.936
23	Filtered, non-centrifuged	1.969
23	Filtered, non-centrifuged	1.981
23	Filtered, non-centrifuged	2.094
23	Filtered, non-centrifuged	2.246
23	Filtered, non-centrifuged	2.29
23	Filtered, non-centrifuged	2.316
23	Filtered, non-centrifuged	2.396
23	Filtered, non-centrifuged	2.478
23	Filtered, non-centrifuged	2.713
23	Filtered, non-centrifuged	3.651
24	Filtered, non-centrifuged	0.905
24	Filtered, non-centrifuged	1.067
24	Filtered, non-centrifuged	1.104
24	Filtered, non-centrifuged	1.156
24	Filtered, non-centrifuged	1.271
24	Filtered, non-centrifuged	1.373
24	Filtered, non-centrifuged	1.379
24	Filtered, non-centrifuged	1.381
24	Filtered, non-centrifuged	1.406
24	Filtered, non-centrifuged	1.436
24	Filtered, non-centrifuged	1.464
24	Filtered, non-centrifuged	1.539
24	Filtered, non-centrifuged	1.583
24	Filtered, non-centrifuged	1.592
24	Filtered, non-centrifuged	1.64
24	Filtered, non-centrifuged	1.697
24	Filtered, non-centrifuged	1.744
24	Filtered, non-centrifuged	1.749
24	Filtered, non-centrifuged	1.817
24	Filtered, non-centrifuged	1.845
24	Filtered, non-centrifuged	1.948
24	Filtered, non-centrifuged	1.985
24	Filtered, non-centrifuged	2.007
24	Filtered, non-centrifuged	2.014
24	Filtered, non-centrifuged	2.018
24	Filtered, non-centrifuged	2.053
24	Filtered, non-centrifuged	2.132
24	Filtered, non-centrifuged	2.15
24	Filtered, non-centrifuged	2.206
24	Filtered, non-centrifuged	2.302
24	Filtered, non-centrifuged	2.43
24	Filtered, non-centrifuged	2.695
24	Filtered, non-centrifuged	3.791
24	Filtered, non-centrifuged	3.865
25	Filtered, non-centrifuged	0.611
25	Filtered, non-centrifuged	0.703
25	Filtered, non-centrifuged	0.814
25	Filtered, non-centrifuged	0.874
25	Filtered, non-centrifuged	0.887
25	Filtered, non-centrifuged	0.895
25	Filtered, non-centrifuged	0.901
25	Filtered, non-centrifuged	0.984
25	Filtered, non-centrifuged	1.103
25	Filtered, non-centrifuged	1.175
25	Filtered, non-centrifuged	1.207
25	Filtered, non-centrifuged	1.301
25	Filtered, non-centrifuged	1.318
25	Filtered, non-centrifuged	1.329
25	Filtered, non-centrifuged	1.332
25	Filtered, non-centrifuged	1.362
25	Filtered, non-centrifuged	1.378
25	Filtered, non-centrifuged	1.424
25	Filtered, non-centrifuged	1.469
25	Filtered, non-centrifuged	1.473
25	Filtered, non-centrifuged	1.527
25	Filtered, non-centrifuged	1.554
25	Filtered, non-centrifuged	1.555
25	Filtered, non-centrifuged	1.567
25	Filtered, non-centrifuged	1.575
25	Filtered, non-centrifuged	1.674
25	Filtered, non-centrifuged	1.692
25	Filtered, non-centrifuged	1.716
25	Filtered, non-centrifuged	1.717
25	Filtered, non-centrifuged	1.721
25	Filtered, non-centrifuged	1.733
25	Filtered, non-centrifuged	1.789
25	Filtered, non-centrifuged	1.791
25	Filtered, non-centrifuged	1.835
25	Filtered, non-centrifuged	2.045
25	Filtered, non-centrifuged	2.066
25	Filtered, non-centrifuged	2.096
25	Filtered, non-centrifuged	2.104
25	Filtered, non-centrifuged	2.273
25	Filtered, non-centrifuged	2.332
25	Filtered, non-centrifuged	2.535
25	Filtered, non-centrifuged	2.575
25	Filtered, non-centrifuged	2.801
25	Filtered, non-centrifuged	3.061
25	Filtered, non-centrifuged	4.259
26	Filtered, non-centrifuged	0.327
26	Filtered, non-centrifuged	0.736
26	Filtered, non-centrifuged	0.893
26	Filtered, non-centrifuged	0.98
26	Filtered, non-centrifuged	0.996
26	Filtered, non-centrifuged	1.016
26	Filtered, non-centrifuged	1.03
26	Filtered, non-centrifuged	1.156
26	Filtered, non-centrifuged	1.249
26	Filtered, non-centrifuged	1.251
26	Filtered, non-centrifuged	1.324
26	Filtered, non-centrifuged	1.348
26	Filtered, non-centrifuged	1.367
26	Filtered, non-centrifuged	1.375
26	Filtered, non-centrifuged	1.397
26	Filtered, non-centrifuged	1.4
26	Filtered, non-centrifuged	1.438
26	Filtered, non-centrifuged	1.484
26	Filtered, non-centrifuged	1.503
26	Filtered, non-centrifuged	1.524
26	Filtered, non-centrifuged	1.54
26	Filtered, non-centrifuged	1.541
26	Filtered, non-centrifuged	1.563
26	Filtered, non-centrifuged	1.579
26	Filtered, non-centrifuged	1.598
26	Filtered, non-centrifuged	1.705
26	Filtered, non-centrifuged	1.724
26	Filtered, non-centrifuged	1.785
26	Filtered, non-centrifuged	1.827
26	Filtered, non-centrifuged	1.857
26	Filtered, non-centrifuged	1.866
26	Filtered, non-centrifuged	1.867
26	Filtered, non-centrifuged	1.879
26	Filtered, non-centrifuged	1.914
26	Filtered, non-centrifuged	2.05
26	Filtered, non-centrifuged	2.05
26	Filtered, non-centrifuged	2.05
26	Filtered, non-centrifuged	2.185
26	Filtered, non-centrifuged	2.3
26	Filtered, non-centrifuged	2.392
26	Filtered, non-centrifuged	2.566
27	Filtered, non-centrifuged	0.533
27	Filtered, non-centrifuged	0.778
27	Filtered, non-centrifuged	0.99
27	Filtered, non-centrifuged	1.07
27	Filtered, non-centrifuged	1.096
27	Filtered, non-centrifuged	1.097
27	Filtered, non-centrifuged	1.119
27	Filtered, non-centrifuged	1.156
27	Filtered, non-centrifuged	1.237
27	Filtered, non-centrifuged	1.283
27	Filtered, non-centrifuged	1.286
27	Filtered, non-centrifuged	1.454
27	Filtered, non-centrifuged	1.454
27	Filtered, non-centrifuged	1.457
27	Filtered, non-centrifuged	1.461
27	Filtered, non-centrifuged	1.474
27	Filtered, non-centrifuged	1.519
27	Filtered, non-centrifuged	1.53
27	Filtered, non-centrifuged	1.538
27	Filtered, non-centrifuged	1.608
27	Filtered, non-centrifuged	1.754
27	Filtered, non-centrifuged	1.896
27	Filtered, non-centrifuged	1.942
27	Filtered, non-centrifuged	2.064
27	Filtered, non-centrifuged	2.137
27	Filtered, non-centrifuged	2.283
27	Filtered, non-centrifuged	3.031
28	Filtered, non-centrifuged	0.816
28	Filtered, non-centrifuged	0.851
28	Filtered, non-centrifuged	0.876
28	Filtered, non-centrifuged	0.935
28	Filtered, non-centrifuged	0.95
28	Filtered, non-centrifuged	1.042
28	Filtered, non-centrifuged	1.08
28	Filtered, non-centrifuged	1.169
28	Filtered, non-centrifuged	1.267
28	Filtered, non-centrifuged	1.426
28	Filtered, non-centrifuged	1.427
28	Filtered, non-centrifuged	1.431
28	Filtered, non-centrifuged	1.505
28	Filtered, non-centrifuged	1.514
28	Filtered, non-centrifuged	1.619
28	Filtered, non-centrifuged	1.627
28	Filtered, non-centrifuged	1.653
28	Filtered, non-centrifuged	1.704
28	Filtered, non-centrifuged	1.707
28	Filtered, non-centrifuged	1.751
28	Filtered, non-centrifuged	2.114
28	Filtered, non-centrifuged	2.332
28	Filtered, non-centrifuged	2.352
28	Filtered, non-centrifuged	3.056
29	Filtered, non-centrifuged	0.686
29	Filtered, non-centrifuged	0.699
29	Filtered, non-centrifuged	0.714
29	Filtered, non-centrifuged	0.815
29	Filtered, non-centrifuged	0.927
29	Filtered, non-centrifuged	0.998
29	Filtered, non-centrifuged	1.099
29	Filtered, non-centrifuged	1.131
29	Filtered, non-centrifuged	1.175
29	Filtered, non-centrifuged	1.216
29	Filtered, non-centrifuged	1.232
29	Filtered, non-centrifuged	1.289
29	Filtered, non-centrifuged	1.444
29	Filtered, non-centrifuged	1.542
29	Filtered, non-centrifuged	1.68
29	Filtered, non-centrifuged	1.724
29	Filtered, non-centrifuged	1.817
29	Filtered, non-centrifuged	1.941
29	Filtered, non-centrifuged	1.948
29	Filtered, non-centrifuged	2.099
29	Filtered, non-centrifuged	2.122
29	Filtered, non-centrifuged	2.183
29	Filtered, non-centrifuged	2.419
30	Filtered, non-centrifuged	0.676
30	Filtered, non-centrifuged	0.928
30	Filtered, non-centrifuged	0.941
30	Filtered, non-centrifuged	1.121
30	Filtered, non-centrifuged	1.134
30	Filtered, non-centrifuged	1.31
30	Filtered, non-centrifuged	1.366
30	Filtered, non-centrifuged	1.395
30	Filtered, non-centrifuged	1.454
30	Filtered, non-centrifuged	1.51
30	Filtered, non-centrifuged	1.55
30	Filtered, non-centrifuged	1.656
30	Filtered, non-centrifuged	1.787
30	Filtered, non-centrifuged	1.839
30	Filtered, non-centrifuged	1.901
30	Filtered, non-centrifuged	2.189
30	Filtered, non-centrifuged	2.556
30	Filtered, non-centrifuged	3.543
31	Filtered, non-centrifuged	0.834
31	Filtered, non-centrifuged	0.837
31	Filtered, non-centrifuged	0.991
31	Filtered, non-centrifuged	1.025
31	Filtered, non-centrifuged	1.03
31	Filtered, non-centrifuged	1.039
31	Filtered, non-centrifuged	1.169
31	Filtered, non-centrifuged	1.188
31	Filtered, non-centrifuged	1.236
31	Filtered, non-centrifuged	1.298
31	Filtered, non-centrifuged	1.44
31	Filtered, non-centrifuged	1.465
31	Filtered, non-centrifuged	1.508
31	Filtered, non-centrifuged	1.516
31	Filtered, non-centrifuged	1.602
31	Filtered, non-centrifuged	1.625
31	Filtered, non-centrifuged	1.695
31	Filtered, non-centrifuged	1.884
31	Filtered, non-centrifuged	1.979
31	Filtered, non-centrifuged	2.022
31	Filtered, non-centrifuged	2.028
31	Filtered, non-centrifuged	2.105
31	Filtered, non-centrifuged	2.337
31	Filtered, non-centrifuged	2.387
31	Filtered, non-centrifuged	2.417
32	Filtered, non-centrifuged	0.725
32	Filtered, non-centrifuged	0.777
32	Filtered, non-centrifuged	0.922
32	Filtered, non-centrifuged	1.016
32	Filtered, non-centrifuged	1.142
32	Filtered, non-centrifuged	1.152
32	Filtered, non-centrifuged	1.156
32	Filtered, non-centrifuged	1.393
32	Filtered, non-centrifuged	1.639
32	Filtered, non-centrifuged	1.73
32	Filtered, non-centrifuged	1.798
32	Filtered, non-centrifuged	1.987
32	Filtered, non-centrifuged	2.109
32	Filtered, non-centrifuged	2.151
32	Filtered, non-centrifuged	2.181
32	Filtered, non-centrifuged	2.21
32	Filtered, non-centrifuged	2.392
32	Filtered, non-centrifuged	2.87
32	Filtered, non-centrifuged	2.991
33	Filtered, non-centrifuged	0.833
33	Filtered, non-centrifuged	1.065
33	Filtered, non-centrifuged	1.154
33	Filtered, non-centrifuged	1.193
33	Filtered, non-centrifuged	1.209
33	Filtered, non-centrifuged	1.291
33	Filtered, non-centrifuged	1.393
33	Filtered, non-centrifuged	1.421
33	Filtered, non-centrifuged	1.546
33	Filtered, non-centrifuged	1.606
33	Filtered, non-centrifuged	1.622
33	Filtered, non-centrifuged	1.756
33	Filtered, non-centrifuged	1.839
33	Filtered, non-centrifuged	1.883
33	Filtered, non-centrifuged	1.902
33	Filtered, non-centrifuged	2.039
33	Filtered, non-centrifuged	2.433
34	Filtered, non-centrifuged	0.702
34	Filtered, non-centrifuged	1.038
34	Filtered, non-centrifuged	1.14
34	Filtered, non-centrifuged	1.221
34	Filtered, non-centrifuged	1.267
34	Filtered, non-centrifuged	1.287
34	Filtered, non-centrifuged	1.31
34	Filtered, non-centrifuged	1.404
34	Filtered, non-centrifuged	1.566
34	Filtered, non-centrifuged	1.744
34	Filtered, non-centrifuged	1.752
34	Filtered, non-centrifuged	1.795
34	Filtered, non-centrifuged	2.213
34	Filtered, non-centrifuged	2.576
34	Filtered, non-centrifuged	3.077
35	Filtered, non-centrifuged	0.85
35	Filtered, non-centrifuged	0.889
35	Filtered, non-centrifuged	0.999
35	Filtered, non-centrifuged	1.108
35	Filtered, non-centrifuged	1.123
35	Filtered, non-centrifuged	1.14
35	Filtered, non-centrifuged	1.191
35	Filtered, non-centrifuged	1.192
35	Filtered, non-centrifuged	1.359
35	Filtered, non-centrifuged	1.44
35	Filtered, non-centrifuged	1.516
35	Filtered, non-centrifuged	1.535
35	Filtered, non-centrifuged	1.577
35	Filtered, non-centrifuged	1.682
35	Filtered, non-centrifuged	1.684
35	Filtered, non-centrifuged	1.776
35	Filtered, non-centrifuged	1.803
35	Filtered, non-centrifuged	1.806
35	Filtered, non-centrifuged	1.831
35	Filtered, non-centrifuged	1.971
35	Filtered, non-centrifuged	2.793
36	Filtered, non-centrifuged	0.798
36	Filtered, non-centrifuged	0.934
36	Filtered, non-centrifuged	1.016
36	Filtered, non-centrifuged	1.049
36	Filtered, non-centrifuged	1.118
36	Filtered, non-centrifuged	1.178
36	Filtered, non-centrifuged	1.278
36	Filtered, non-centrifuged	1.334
36	Filtered, non-centrifuged	1.433
36	Filtered, non-centrifuged	1.528
36	Filtered, non-centrifuged	1.581
36	Filtered, non-centrifuged	1.602
36	Filtered, non-centrifuged	1.665
36	Filtered, non-centrifuged	1.688
36	Filtered, non-centrifuged	1.703
36	Filtered, non-centrifuged	1.828
36	Filtered, non-centrifuged	1.835
36	Filtered, non-centrifuged	1.886
36	Filtered, non-centrifuged	2.082
36	Filtered, non-centrifuged	2.661
36	Filtered, non-centrifuged	2.689
37	Filtered, non-centrifuged	0.517
37	Filtered, non-centrifuged	0.558
37	Filtered, non-centrifuged	0.581
37	Filtered, non-centrifuged	0.868
37	Filtered, non-centrifuged	0.951
37	Filtered, non-centrifuged	0.992
37	Filtered, non-centrifuged	1.053
37	Filtered, non-centrifuged	1.066
37	Filtered, non-centrifuged	1.213
37	Filtered, non-centrifuged	1.221
37	Filtered, non-centrifuged	1.339
37	Filtered, non-centrifuged	1.373
37	Filtered, non-centrifuged	1.404
37	Filtered, non-centrifuged	1.522
37	Filtered, non-centrifuged	1.533
37	Filtered, non-centrifuged	1.573
37	Filtered, non-centrifuged	1.606
37	Filtered, non-centrifuged	1.766
37	Filtered, non-centrifuged	1.794
37	Filtered, non-centrifuged	2.016
37	Filtered, non-centrifuged	2.065
37	Filtered, non-centrifuged	2.745
38	Filtered, non-centrifuged	0.571
38	Filtered, non-centrifuged	0.652
38	Filtered, non-centrifuged	0.727
38	Filtered, non-centrifuged	0.854
38	Filtered, non-centrifuged	0.904
38	Filtered, non-centrifuged	0.94
38	Filtered, non-centrifuged	1.176
38	Filtered, non-centrifuged	1.205
38	Filtered, non-centrifuged	1.275
38	Filtered, non-centrifuged	1.591
38	Filtered, non-centrifuged	1.877
38	Filtered, non-centrifuged	2.037
38	Filtered, non-centrifuged	2.058
38	Filtered, non-centrifuged	2.114
38	Filtered, non-centrifuged	2.181
38	Filtered, non-centrifuged	2.229
38	Filtered, non-centrifuged	2.237
38	Filtered, non-centrifuged	2.294
38	Filtered, non-centrifuged	2.297
38	Filtered, non-centrifuged	2.479
39	Filtered, non-centrifuged	0.651
39	Filtered, non-centrifuged	0.728
39	Filtered, non-centrifuged	1.009
39	Filtered, non-centrifuged	1.018
39	Filtered, non-centrifuged	1.097
39	Filtered, non-centrifuged	1.184
39	Filtered, non-centrifuged	1.196
39	Filtered, non-centrifuged	1.354
39	Filtered, non-centrifuged	1.374
39	Filtered, non-centrifuged	1.436
39	Filtered, non-centrifuged	1.459
39	Filtered, non-centrifuged	1.466
39	Filtered, non-centrifuged	1.478
39	Filtered, non-centrifuged	1.669
39	Filtered, non-centrifuged	1.759
39	Filtered, non-centrifuged	1.846
39	Filtered, non-centrifuged	1.938
39	Filtered, non-centrifuged	1.947
39	Filtered, non-centrifuged	2.021
39	Filtered, non-centrifuged	2.294
39	Filtered, non-centrifuged	2.486
39	Filtered, non-centrifuged	2.537
39	Filtered, non-centrifuged	2.668
39	Filtered, non-centrifuged	2.719
39	Filtered, non-centrifuged	3.028

## Sheet: Mature, immature OBs fractions
Imagen code from SEM microscope	Fraction	Replicate OB suspension	No. mature OBs	No. immature OBs
I1-001	Upper	1	70	57
I1-002	Upper	1	27	11
I1-003	Upper	1	147	96
I1-004	Upper	1	134	79
I1-005	Upper	1	29	15
I1-006	Upper	1	26	30
I1-007	Upper	1	65	36
I1-008	Upper	1	55	20
I1-009	Upper	1	32	28
I1-010	Upper	1	66	38
L3-001	Lower	1	137	68
L3-002	Lower	1	174	115
L3-004	Lower	1	125	50
L3-005	Lower	1	120	63
L3-006	Lower	1	121	52
L3-007	Lower	1	141	60
L3-008	Lower	1	127	53
L3-009	Lower	1	137	71
X1-001	Upper	2	56	29
X1-002	Upper	2	55	47
X1-003	Upper	2	64	46
X1-004	Upper	2	56	27
X1-005	Upper	2	93	29
X1-006	Upper	2	55	31
X1-007	Upper	2	139	103
X1-008	Upper	2	60	36
X1-009	Upper	2	76	31
W3-001	Lower	2	28	15
W3-002	Lower	2	31	11
W3-003	Lower	2	27	33
W3-004	Lower	2	21	22
W3-005	Lower	2	29	16
W3-006	Lower	2	17	10
W3-007	Lower	2	24	19
W3-008	Lower	2	26	8
W3-009	Lower	2	26	15
W3-010	Lower	2	22	9
W3-011	Lower	2	22	6
W3-013	Lower	2	16	6
W3-014	Lower	2	22	8
W3-015	Lower	2	61	36
α-001	Upper	3	94	22
α-002	Upper	3	120	23
α-003	Upper	3	57	25
α-004	Upper	3	100	29
α-005	Upper	3	87	31
α-006	Upper	3	108	22
α-007	Upper	3	85	38
α-008	Upper	3	116	31
α-009	Upper	3	88	33
Ygama3-001	Lower	3	143	44
Ygama3-002	Lower	3	166	65
Ygama3-003	Lower	3	167	61
Ygama3-004	Lower	3	150	50
Ygama3-005	Lower	3	144	43
Ygama3-006	Lower	3	160	64
Ygama3-007	Lower	3	164	55
Ygama3-008	Lower	3	154	51
Ygama3-009	Lower	3	150	36
Ygama3-010	Lower	3	130	40
Ygama3-011	Lower	3	130	64
Ygama3-012	Lower	3	167	69
Ygama3-013	Lower	3	212	81
Delta-001	Upper	4	45	21
Delta-002	Upper	4	64	24
Delta-003	Upper	4	38	20
Delta-005	Upper	4	74	30
Delta-006	Upper	4	44	34
Delta-007	Upper	4	42	27
Delta-008	Upper	4	40	23
Delta-009	Upper	4	38	21
Delta-010	Upper	4	53	21
Delta-011	Upper	4	64	18
Zet3-001	Lower	4	30	15
Zet3-002	Lower	4	23	17
Zet3-003	Lower	4	29	15
Zet3-004	Lower	4	23	11
Zet3-005	Lower	4	30	6
Zet3-006	Lower	4	13	11
Zet3-007	Lower	4	20	12
Zet3-008	Lower	4	23	15
Zet3-009	Lower	4	16	12
Zet3-010	Lower	4	21	17
Zet3-011	Lower	4	23	5
Zet3-012	Lower	4	16	10
Zet3-013	Lower	4	17	8
Zet3-014	Lower	4	22	11

## Sheet: SDS treatment (Fig S1)
Tretament	Image no.	mature OBs	Immature OBs	Total OBs	Mature (%)	Imature (%)
Control (water)	1	98	29	127	77.1654	22.8346
Control (water)	2	82	25	107	76.6355	23.3645
Control (water)	3	55	27	82	67.0732	32.9268
Control (water)	4	68	31	99	68.6869	31.3131
Control (water)	5	76	38	114	66.6667	33.3333
Control (water)	6	76	22	98	77.551	22.449
Control (water)	7	97	41	138	70.2899	29.7101
Control (water)	8	67	36	103	65.0485	34.9515
0.01% SDS	1	54	19	73	73.9726	26.0274
0.01% SDS	2	50	12	62	80.6452	19.3548
0.01% SDS	3	71	25	96	73.9583	26.0417
0.01% SDS	4	127	51	178	71.3483	28.6517
0.01% SDS	5	56	13	69	81.1594	18.8406
0.01% SDS	6	38	23	61	62.2951	37.7049
0.01% SDS	7	83	28	111	74.7748	25.2252
0.01% SDS	8	51	8	59	86.4407	13.5593
0.01% SDS	9	49	23	72	68.0556	31.9444
0.01% SDS	10	58	21	79	73.4177	26.5823
0.01% SDS	11	40	15	55	72.7273	27.2727

## Sheet: filtered vs 40%glycerol Fig S2
Treatment	Image no.	Mature OBs	Immature OBs	Total OBs	Mature (%)	Immature (%)
Filtered OBs (non-centriguged)	1	11	9	20	55	45
Filtered OBs (non-centriguged)	2	17	5	22	77.2727	22.7273
Filtered OBs (non-centriguged)	3	9	9	18	50	50
Filtered OBs (non-centriguged)	4	7	5	12	58.3333	41.6667
Filtered OBs (non-centriguged)	5	11	6	17	64.7059	35.2941
Filtered OBs (non-centriguged)	6	14	3	17	82.3529	17.6471
Filtered OBs (non-centriguged)	7	12	7	19	63.1579	36.8421
Filtered OBs (non-centriguged)	8	13	12	25	52	48
Filtered OBs (non-centriguged)	9	26	12	38	68.4211	31.5789
Filtered OBs (non-centriguged)	10	18	16	34	52.9412	47.0588
Filtered OBs (non-centriguged)	11	14	7	21	66.6667	33.3333
Filtered OBs (non-centriguged)	12	16	10	26	61.5385	38.4615
Filtered OBs (non-centriguged)	13	17	7	24	70.8333	29.1667
Filtered OBs (non-centriguged)	14	13	4	17	76.4706	23.5294
Filtered OBs (non-centriguged)	15	9	11	20	45	55
40% glycerol cushion	1	9	3	12	75	25
40% glycerol cushion	2	14	9	23	60.8696	39.1304
40% glycerol cushion	3	17	8	25	68	32
40% glycerol cushion	4	10	4	14	71.4286	28.5714
40% glycerol cushion	5	10	11	21	47.619	52.381
40% glycerol cushion	6	6	6	12	50	50
40% glycerol cushion	7	24	18	42	57.1429	42.8571
40% glycerol cushion	8	37	16	53	69.8113	30.1887
40% glycerol cushion	9	40	19	59	67.7966	32.2034
40% glycerol cushion	10	26	11	37	70.2703	29.7297
40% glycerol cushion	11	38	15	53	71.6981	28.3019
40% glycerol cushion	12	42	11	53	79.2453	20.7547
40% glycerol cushion	13	15	9	24	62.5	37.5
40% glycerol cushion	14	13	9	22	59.0909	40.9091
40% glycerol cushion	15	34	22	56	60.7143	39.2857
40% glycerol cushion	16	27	21	48	56.25	43.75
40% glycerol cushion	17	21	16	37	56.7568	43.2432
40% glycerol cushion	18	19	10	29	65.5172	34.4828
40% glycerol cushion	19	19	11	30	63.3333	36.6667
40% glycerol cushion	20	28	34	62	45.1613	54.8387
40% glycerol cushion	21	23	30	53	43.3962	56.6038
40% glycerol cushion	22	41	26	67	61.194	38.806
40% glycerol cushion	23	34	23	57	59.6491	40.3509
40% glycerol cushion	24	53	31	84	63.0952	36.9048
40% glycerol cushion	25	43	19	62	69.3548	30.6452
40% glycerol cushion	26	47	22	69	68.1159	31.8841
40% glycerol cushion	27	36	15	51	70.5882	29.4118
40% glycerol cushion	28	26	12	38	68.4211	31.5789
40% glycerol cushion	29	24	18	42	57.1429	42.8571
40% glycerol cushion	30	26	13	39	66.6667	33.3333

## Sheet: qPCR amplifications
Sample code	Fraction	Ct	log	copies/reaction	Mean copies/reaction	Mean/μL
I1	Lower	8.65	8.342	2.19786e+08
I1	Lower	8.22	8.47354	2.97536e+08
I1	Lower	8.32	8.44295	2.77299e+08	2.64874e+08	1.32437e+08
I2	Lower	8.28	8.45519	2.85223e+08
I2	Lower	8.3	8.44907	2.81233e+08
I2	Lower	8.13	8.50107	3.17008e+08	2.94488e+08	1.47244e+08
I3	Lower	8.31	8.44601	2.79259e+08
I3	Lower	8.53	8.37871	2.39171e+08
I3	Lower	8.46	8.40012	2.51259e+08	2.56563e+08	1.28282e+08
I4	Lower	9.23	8.16458	1.46075e+08
I4	Lower	8.76	8.30835	2.034e+08
I4	Lower	8.95	8.25023	1.77922e+08	1.75799e+08	8.78995e+07
I5	Lower	8.62	8.35118	2.2448e+08
I5	Lower	8.18	8.48578	3.06038e+08
I5	Lower	7.63	8.65402	4.5084e+08	3.27119e+08	1.6356e+08
S1	Upper	7.95	8.55613	3.5986e+08
S1	Upper	8.25	8.46436	2.91315e+08
S1	Upper	8.02	8.53472	3.42547e+08	3.3124e+08	1.6562e+08
S2	Upper	8.01	8.53778	3.44968e+08
S2	Upper	8.1	8.51025	3.23778e+08
S2	Upper	8.11	8.50719	3.21506e+08	3.30084e+08	1.65042e+08
S3	Upper	9.38	8.11869	1.31429e+08
S3	Upper	8.89	8.26858	1.85602e+08
S3	Upper	8.93	8.25635	1.80446e+08	1.65826e+08	8.29129e+07
S4	Upper	8.58	8.36341	2.30895e+08
S4	Upper	8.08	8.51637	3.28372e+08
S4	Upper	8.24	8.46742	2.93374e+08	2.84213e+08	1.42107e+08
S5	Upper	8.03	8.53166	3.40143e+08
S5	Upper	8.11	8.50719	3.21506e+08
S5	Upper	8.16	8.49189	3.1038e+08	3.24009e+08	1.62005e+08
I5B	Lower	8.14	8.49801	3.14783e+08
I5B	Lower	8.21	8.4766	2.99639e+08
I5B	Lower	8.11	8.50719	3.21506e+08	3.11976e+08	1.55988e+08
I3B	Lower	8.14	8.49801	3.14783e+08
I3B	Lower	7.81	8.59896	3.97155e+08
I3B	Lower	7.88	8.57755	3.78048e+08	3.63329e+08	1.81664e+08
I2B	Lower	8.54	8.37565	2.37493e+08
I2B	Lower	8.8	8.29612	1.97749e+08
I2B	Lower	8.84	8.28388	1.92256e+08	2.09166e+08	1.04583e+08
I1B	Lower	8.28	8.45519	2.85223e+08
I1B	Lower	7.8	8.60202	3.99962e+08
I1B	Lower	8.24	8.46742	2.93374e+08	3.26186e+08	1.63093e+08
S5B	Upper	8.11	8.50719	3.21506e+08
S5B	Upper	7.81	8.59896	3.97155e+08
S5B	Upper	8.3	8.44907	2.81233e+08	3.33298e+08	1.66649e+08
S3B	Upper	8.84	8.28388	1.92256e+08
S3B	Upper	9.08	8.21046	1.62354e+08
S3B	Upper	9.49	8.08504	1.2163e+08	1.58746e+08	7.93732e+07
S2B	Upper	8.27	8.45824	2.87239e+08
S2B	Upper	8.52	8.38177	2.40862e+08
S2B	Upper	8.4	8.41848	2.62106e+08	2.63402e+08	1.31701e+08
S1B	Upper	8.83	8.28694	1.93615e+08
S1B	Upper	8.61	8.35424	2.26067e+08
S1B	Upper	8.6	8.3573	2.27665e+08	2.15782e+08	1.07891e+08
NTC (control)		No Ct
NTC (control)		No Ct
NTC (control)		No Ct
Each sample was amplified from a 2 uL sample of DNA, mean values were based on technical triplicate amplifications

## Sheet: Bioassay of OB fractions
Upper fraction OBs
	Concentration: Replicate 1								Concentration: Replicate 2								Concentration: Replicate 3								Concentration: Replicate 4								Concentration: Replicate 5								Concentration: Replicate 6								Concentration: Replicate 7
Time post-inoculation (h)	Control	10000000	1000000	300000	30000	3000		Time post-inoculation (h)	Control	10000000	1000000	300000	30000	3000		Time post-inoculation (h)	Control	10000000	1000000	300000	30000	3000		Time post-inoculation (h)	Control	3000000	300000	100000	10000	3000		Time post-inoculation (h)	Control	10000000	1000000	300000	30000	3000		Time post-inoculation (h)	Control	10000000	1000000	300000	30000	3000		Time post-inoculation (h)	Control
8	0	0	0	0	0	0		8	0	0	0	0	0	0		8	0	0	0	0	0	0		8	0	0	0	0	0	0		8	0	0	0	0	0	0		8	0	0	0	0	0	0		8	0
16	0	0	0	0	0	0		16	0	0	0	0	0	0		16	0	0	0	0	0	0		16	0	0	0	0	0	0		16	0	0	0	0	0	0		16	0	0	0	0	0	0		16	0
24	0	0	0	0	0	0		24	0	0	0	0	0	0		24	0	2	0	0	0	0		24	0	2	0	0	0	0		24	0	1	0	0	0	0		24	0	0	0	0	0	0		24	0
32	0	2	0	0	0	0		32	0	0	0	0	0	0		32	0	3	3	0	0	0		32	0	3	2	0	0	0		32	0	2	0	0	0	0		32	0	0	0	0	0	0		32	0
40	0	4	0	0	0	0		40	0	2	0	0	0	0		40	0	4	3	1	0	0		40	0	4	3	1	0	0		40	0	3	0	0	0	0		40	0	3	1	0	0	0		40	0
48	0	5	3	0	0	0		48	0	3	1	1	0	0		48	0	3	4	0	0	0		48	0	5	2	2	1	0		48	0	3	3	1	1	0		48	0	2	1	0	0	0		48	0
56	0	5	4	2	1	0		56	0	5	2	0	1	0		56	0	3	3	4	1	0		56	0	6	3	2	1	0		56	0	6	6	1	2	0		56	0	2	1	0	0	0		56	0
64	0	1	3	0	0	0		64	0	3	1	1	1	0		64	0	0	1	0	0	0		64	0	1	1	2	0	0		64	0	6	5	0	1	0		64	0	1	1	1	0	0		64	0
72	0	1	4	1	1	1		72	0	2	0	0	0	1		72	0	1	1	1	0	0		72	0	0	1	0	1	0		72	0	1	2	0	1	0		72	0	2	2	0	0	0		72	0
80	0	0	1	1	1	0		80	0	2	2	1	0	0		80	0	1	1	0	0	1		80	0	0	2	0	0	0		80	0	1	2	1	0	0		80	0	2	2	1	0	0		80	0
88	0	0	1	2	3	1		88	0	1	1	1	1	0		88	0	0	0	0	0	0		88	0	1	0	1	0	0		88	0	0	1	1	0	0		88	0	3	3	2	1	0		88	0
96	0	0	1	0	2	0		96	0	0	1	0	0	0		96	0	0	0	0	0	0		96	0	0	1	0	0	1		96	0	1	1	2	0	0		96	0	3	2	0	0	0		96	0
104	0	0	2	1	2	1		104	0	2	0	0	2	1		104	0	1	1	0	0	0		104	0	0	0	1	0	0		104	0	0	0	0	0	0		104	0	1	2	0	0	0		104	0
112	0	1	0	1	1	1		112	0	0	1	0	0	0		112	0	0	0	0	1	0		112	0	0	0	0	0	0		112	0	0	0	2	0	0		112	0	1	2	0	0	0		112	0
120	0	0	0	0	0	1		120	0	0	0	0	0	0		120	0	0	0	0	1	0		120	0	0	0	0	0	0		120	0	0	0	0	0	0		120	0	0	0	0	0	0		120	0
128	0	1	1	1	0	1		128	0	0	3	0	0	0		128	0	0	0	0	0	0		128	0	0	1	0	0	0		128	0	0	0	0	0	0		128	0	0	0	0	0	0		128	0
136	3	0	0	2	1	1		136	0	0	0	0	0	0		136	0	1	0	1	0	0		136	0	0	0	0	0	0		136	0	0	0	0	0	0		136	0	1	0	0	0	0		136	0
144	0	0	0	0	0	0		144	0	0	0	0	0	1		144	0	0	0	0	0	0		144	0	0	0	0	0	0		144	0	0	0	0	0	0		144	0	0	0	0	0	0		144	0
152	0	0	1	0	0	0		152	0	1	0	0	0	1		152	0	0	0	0	0	0		152	0	0	0	0	0	0		152	0	0	0	0	0	0		152	0	0	0	1	0	0		152	0
160	3	0	0	0	0	0		160	0	0	1	0	0	0		160	0	0	0	0	0	0		160	0	0	0	0	0	0		160	0	0	0	0	1	0		160	0	0	0	0	0	0		160	0
168	0	0	0	0	0	0		168	0	0	0	0	0	0		168	0	1	0	0	3	1		168	0	0	0	0	0	0		168	0	0	0	0	0	0		168	0	1	0	0	0	0		168	0
176	0	0	0	0	0	0		176	0	0	1	0	0	1		176	0	0	0	0	0	0		176	0	0	0	0	0	0		176	0	0	0	0	0	0		176	0	0	0	0	1	0		176	0
184	0	0	0	1	0	0		184	0	0	0	0	1	0		184	0	0	0	0	0	0		184	0	0	0	0	0	0		184	0	0	0	0	1	0		184	0	0	0	0	0	1		184	0
192	0	0	0	0	0	1		192	0	0	0	0	0	0		192	0	0	0	0	0	0		192	0	0	0	0	1	0		192	0	0	0	0	1	0		192	0	0	0	0	0	0		192	0
200	1	0	1	0	0	0		200	0	0	0	1	0	0		200	0	0	0	0	0	0		200	0	0	0	0	1	0		200	0	0	0	0	1	2		200	0	0	0	0	0	0		200	0
208	0	0	0	0	0	0		208	0	0	0	0	0	0		208	0	0	0	0	0	0		208	0	0	0	0	0	0		208	0	0	0	0	0	0		208	0	0	0	0	0	0		208	0
216	0	0	0	0	0	0		216	0	0	1	1	0	0		216	0	0	0	0	0	0		216	0	0	0	0	0	0		216	0	0	0	0	0	0		216	0	0	0	0	0	0		216	0
Total mortality:	7	20	22	12	12	8		Total mortality:	0	21	15	6	6	5		Total mortality:	0	20	17	7	6	2		Total mortality:	0	22	16	9	5	1		Total mortality:	0	24	20	8	9	2		Total mortality:	0	22	17	5	2	1		Total mortality:	0
Total no. larvae tested:	24	23	23	23	23	24		Total no. larvae tested:	24	23	24	23	23	24		Total no. larvae tested:	23	23	24	24	23	24		Total no. larvae tested:	23	24	24	23	23	24		Total no. larvae tested:	23	24	21	24	24	21		Total no. larvae tested:	24	24	24	24	24	24		Total no. larvae tested:	24
Lower fraction OBs
	Concentration: Replicate 1								Concentration: Replicate 2								Concentration: Replicate 3								Concentration: Replicate 4								Concentration: Replicate 5								Concentration: Replicate 6								Concentration: Replicate 7
Time post-inoculation (h)	Control	10000000	1000000	300000	30000	3000		Time post-inoculation (h)	Control	10000000	1000000	300000	30000	3000		Time post-inoculation (h)	Control	10000000	1000000	300000	30000	3000		Time post-inoculation (h)	Control	10000000	1000000	300000	30000	3000		Time post-inoculation (h)	Control	10000000	1000000	300000	30000	3000		Time post-inoculation (h)	Control	10000000	1000000	300000	30000	3000		Time post-inoculation (h)	Control
8	0	0	0	0	0	0		8	0	0	0	0	0	0		8	0	0	0	0	0	0		8	0	0	0	0	0	0		8	0	0	0	0	0	0		8	0	0	0	0	0	0		8	0
16	0	0	0	0	0	0		16	0	0	0	0	0	0		16	0	0	0	0	0	0		16	0	0	0	0	0	0		16	0	0	0	0	0	0		16	0	0	0	0	0	0		16	0
24	0	0	0	0	0	0		24	0	0	0	0	0	0		24	0	3	0	0	0	0		24	0	3	0	0	0	0		24	0	1	0	0	0	0		24	0	0	0	0	0	0		24	0
32	0	0	0	0	0	0		32	0	0	0	0	0	0		32	0	4	0	0	0	0		32	0	3	0	0	0	0		32	0	3	1	0	0	0		32	0	1	0	0	0	0		32	0
40	0	3	0	0	0	0		40	0	0	0	0	0	0		40	0	4	2	0	0	0		40	0	4	2	0	0	0		40	0	3	1	1	0	0		40	0	0	0	0	0	0		40	0
48	0	6	4	0	0	0		48	0	5	2	0	0	0		48	0	5	3	1	1	0		48	0	5	3	0	0	0		48	0	3	2	2	0	0		48	0	3	2	0	1	0		48	0
56	0	6	3	3	2	1		56	0	3	1	1	0	0		56	0	5	4	2	1	1		56	0	6	5	3	2	0		56	0	5	1	1	0	0		56	0	2	2	0	0	0		56	0
64	0	1	1	1	0	0		64	0	3	0	1	0	1		64	0	0	1	0	0	0		64	0	2	0	1	1	0		64	0	7	3	1	1	1		64	0	3	2	0	1	0		64	0
72	0	2	2	1	0	0		72	0	1	1	1	0	0		72	0	1	0	0	0	0		72	0	0	3	1	0	0		72	0	1	2	0	1	0		72	0	4	1	0	0	0		72	0
80	0	0	1	2	0	0		80	0	3	2	0	1	1		80	0	0	1	0	0	0		80	0	0	1	1	0	1		80	0	0	2	1	0	0		80	0	3	2	0	0	0		80	0
88	0	0	2	2	1	1		88	0	1	2	2	0	0		88	0	0	0	0	1	0		88	0	0	1	0	0	0		88	0	0	1	1	0	1		88	0	2	2	1	0	0		88	0
96	0	1	1	1	0	0		96	0	0	2	0	1	1		96	0	0	0	0	0	0		96	0	0	3	2	0	1		96	0	0	0	0	0	0		96	0	1	2	1	0	0		96	0
104	0	0	1	0	0	1		104	0	0	0	2	1	0		104	0	0	0	0	0	0		104	0	0	0	0	0	3		104	0	0	0	0	0	1		104	0	0	1	2	0	0		104	0
112	0	0	0	0	1	1		112	0	0	0	0	0	0		112	0	0	0	0	1	0		112	0	0	0	0	0	0		112	0	0	1	0	0	1		112	0	0	1	1	0	2		112	0
120	0	0	0	0	0	0		120	0	0	1	0	0	0		120	0	0	0	0	0	0		120	0	0	0	0	0	0		120	0	0	0	0	1	0		120	0	1	0	0	0	0		120	0
128	0	0	0	0	0	0		128	0	0	0	0	0	0		128	0	0	0	0	0	1		128	0	0	0	0	0	0		128	0	0	0	0	1	1		128	0	1	0	1	0	0		128	0
136	3	1	0	1	0	1		136	0	0	0	0	0	0		136	0	0	0	0	0	0		136	0	0	0	0	0	0		136	0	0	0	0	0	0		136	0	0	0	0	0	0		136	0
144	0	1	0	1	0	0		144	0	0	0	0	0	0		144	0	0	0	0	0	0		144	0	0	0	0	0	0		144	0	0	0	1	1	0		144	0	0	1	0	0	0		144	0
152	0	1	0	0	0	0		152	0	0	0	0	1	0		152	0	0	0	0	0	0		152	0	0	0	0	0	0		152	0	0	2	0	0	0		152	0	0	0	0	0	0		152	0
160	3	0	0	0	0	0		160	0	0	0	0	0	1		160	0	0	0	0	0	0		160	0	0	0	0	0	0		160	0	0	0	0	0	1		160	0	0	0	0	0	0		160	0
168	0	0	0	0	0	0		168	0	0	0	0	0	0		168	0	0	1	1	0	1		168	0	0	0	0	0	0		168	0	0	0	0	0	0		168	0	0	0	0	0	0		168	0
176	0	0	0	0	0	0		176	0	0	0	0	1	0		176	0	0	0	0	0	1		176	0	0	0	0	0	0		176	0	0	0	0	0	0		176	0	0	1	0	1	0		176	0
184	0	0	0	0	0	0		184	0	0	1	0	0	0		184	0	0	0	0	0	0		184	0	0	0	0	0	1		184	0	0	0	0	0	0		184	0	0	0	0	0	0		184	0
192	0	0	0	1	1	0		192	0	0	0	0	0	0		192	0	0	0	0	0	1		192	0	0	0	0	1	0		192	0	0	0	0	0	0		192	0	0	0	0				192	0
200	1	0	0	1	0	0		200	0	0	0	0	0	0		200	0	0	0	0	0	0		200	0	1	0	0	1	0		200	0	0	0	0	0	0		200	0	0	0	0	0	0		200	0
208	0	0	0	0	0	0		208	0	1	0	0	0	0		208	0	0	0	0	0	0		208	0	0	0	0	0	0		208	0	0	0	0	0	0		208	0	0	1	0	0	0		208	0
216	0	0	0	0	0	0		216	0	0	0	1	0	1		216	0	0	1	1	0	0		216	0	0	0	0	0	0		216		0	0	0	0	0		216	0	0	0	0	1	0		216	0
Total mortality:	7	22	15	14	5	5		Total mortality:	0	17	12	8	5	5		Total mortality:	0	22	13	5	4	5		Total mortality:	0	24	18	8	5	6		Total mortality:	0	23	16	8	5	6		Total mortality:	0	21	18	6	4	2		Total mortality:	0
Total no. larvae tested:	24	23	24	24	24	23		Total no. larvae tested:	24	23	24	24	24	23		Total no. larvae tested:	23	24	24	24	24	23		Total no. larvae tested:	23	24	24	24	24	24		Total no. larvae tested:	23	23	24	24	24	23		Total no. larvae tested:	24	24	24	24	24	24		Total no. larvae tested:	24
Non-centrifuged OBs
	Concentration: Replicate 1								Concentration: Replicate 2								Concentration: Replicate 3								Concentration: Replicate 4								Concentration: Replicate 5								Concentration: Replicate 6
Time post-inoculation (h)	Control	10000000	1000000	300000	30000	3000		Time post-inoculation (h)	Control	10000000	1000000	300000	30000	3000		Time post-inoculation (h)	Control	10000000	1000000	300000	30000	3000		Time post-inoculation (h)	Control	10000000	1000000	300000	30000	3000		Time post-inoculation (h)	Control	10000000	1000000	300000	30000	3000		Time post-inoculation (h)	Control	10000000	1000000	300000	30000	3000
8	0	0	0	0	0	0		8	0	0	0	0	0	0		8	0	0	0	0	0	0		8	0	0	0	0	0	0		8	0	0	0	0	0	0		8	0	0	0	0	0	0
16	0	0	0	0	0	0		16	0	0	0	0	0	0		16	0	0	0	0	0	0		16	0	0	0	0	0	0		16	0	0	0	0	0	0		16	0	0	0	0	0	0
24	0	2	0	0	0	0		24	0	1	0	0	0	0		24	0	1	0	0	0	0		24	0	0	0	0	0	0		24	0	2	0	0	0	0		24	0	2	0	0	0	0
32	0	4	0	0	0	0		32	0	2	0	0	0	0		32	0	1	0	0	0	0		32	0	2	0	0	0	0		32	0	3	0	0	0	0		32	0	4	0	0	0	0
40	0	2	1	0	0	0		40	0	3	0	0	0	0		40	0	2	0	0	0	0		40	0	1	1	0	0	0		40	0	4	0	0	0	0		40	0	6	1	0	0	0
48	0	2	3	2	0	0		48	0	4	2	0	0	0		48	0	3	0	0	0	0		48	0	2	2	2	0	0		48	0	4	2	0	0	0		48	0	5	4	0	0	0
56	0	4	2	1	1	0		56	0	3	3	1	1	0		56	0	3	2	2	0	0		56	0	3	2	1	1	0		56	0	5	1	2	2	0		56	0	4	1	1	1	0
64	0	3	2	0	0	1		64	0	2	3	1	0	2		64	0	3	1	0	1	1		64	0	3	0	0	2	0		64	0	4	2	0	0	1		64	0	2	1	1	0	0
72	0	1	0	1	0	1		72	0	3	1	1	0	0		72	0	4	1	0	0	0		72	0	2	2	0	0	0		72	0	0	0	0	0	0		72	0	1	0	1	0	0
80	0	0	1	0	0	0		80	0	2	1	0	0	0		80	0	2	1	1	1	0		80	0	1	1	0	0	0		80	0	1	0	1	0	0		80	0	0	0	1	0	0
88	0	1	1	0	0	0		88	0	1	1	0	0	0		88	0	2	1	1	0	0		88	0	1	2	0	0	1		88	0	0	0	1	0	0		88	0	0	0	1	0	0
96	0	0	0	0	0	0		96	0	0	0	0	0	0		96	0	1	1	1	0	0		96	0	2	1	1	0	0		96	0	0	2	0	0	0		96	0	0	2	1	2	0
104	0	0	0	0	0	0		104	0	0	0	1	0	1		104	0	1	2	0	1	0		104	0	2	1	1	1	0		104	0	0	1	0	0	0		104	0	0	1	0	0	1
112	0	0	1	0	0	1		112	0	0	0	1	0	0		112	0	0	2	0	0	0		112	0	1	0	0	0	1		112	0	0	1	0	0	0		112	0	0	1	1	0	0
120	0	0	0	0	0	0		120	0	0	0	0	0	0		120	0	0	1	1	1	1		120	0	1	0	0	1	0		120	0	0	0	0	0	1		120	0	0	0	0	0	0
128	0	0	0	0	1	0		128	0	0	0	0	1	0		128	0	0	0	0	0	0		128	0	0	0	0	1	1		128	0	0	0	0	0	0		128	0	0	0	0	0	0
136	0	0	0	0	0	0		136	0	0	0	0	0	0		136	0	0	0	0	0	0		136	0	0	0	0	0	1		136	0	0	0	0	0	0		136	0	0	0	0	0	0
144	0	0	0	0	0	0		144	0	0	0	0	0	0		144	0	0	0	0	0	0		144	0	0	0	0	0	0		144	0	0	0	0	0	0		144	0	0	0	0	0	0
152	0	0	0	1	0	0		152	0	0	0	0	0	0		152	0	0	1	0	0	0		152	0	0	0	0	0	0		152	0	0	0	1	0	0		152	0	0	0	0	0	0
160	0	0	1	0	0	0		160	0	0	0	1	0	0		160	0	0	0	0	0	1		160	0	0	0	0	0	0		160	0	0	0	0	0	0		160	0	0	0	0	0	0
168	0	0	0	0	0	0		168	0	0	0	0	0	0		168	0	0	1	0	0	0		168	0	0	0	0	0	0		168	0	0	0	1	0	0		168	0	0	0	0	0	0
176	0	0	1	0	0	0		176	0	0	0	0	0	0		176	0	0	1	0	0	0		176	0	0	0	0	0	0		176	0	0	1	1	0	0		176	0	0	1	0	0	0
184	0	0	0	1	0	0		184	0	0	0	0	1	0		184	0	0	0	0	0	0		184	0	0	0	0	0	0		184	0	0	0	0	0	0		184	0	0	0	0	0	0
192	0	0	0	0	0	0		192	0	0	1	0	0	0		192	0	0	0	0	0	0		192	0	0	0	0	0	0		192	0	0	0	0	1	0		192	0	0	0	0	0	0
200	0	1	0	0	1	0		200	0	0	0	0	0	0		200	0	0	0	0	0	0		200	0	0	0	0	0	0		200	0	0	0	0	0	0		200	0	0	0	0	0	0
208	0	0	0	0	0	0		208	0	0	0	0	0	0		208	0	0	0	0	0	0		208	0	0	1	1	0	0		208	0	0	0	0	0	0		208	0	0	0	0	0	0
216	0	0	0	0	0	0		216	0	0	0	0	0	1		216	0	0	0	1	1	1		216	0	1	0	0	0	0		216	0	0	0	0	0	0		216	0	0	0	0	0	0
Total mortality:	0	20	13	6	3	3		Total mortality:	0	21	12	6	3	4		Total mortality:	0	23	15	7	5	4		Total mortality:	0	22	13	6	6	4		Total mortality:	0	23	10	7	3	2		Total mortality:	0	24	12	7	3	1
Total no. larvae tested:	24	23	24	24	24	22		Total no. larvae tested:	24	24	24	24	23	23		Total no. larvae tested:	23	24	23	22	23	24		Total no. larvae tested:	24	24	24	24	23	23		Total no. larvae tested:	24	24	24	24	23	22		Total no. larvae tested:	24	24	21	23	24	22
Total numbers of larvae tested may be less than 24 if low numbers of larvae escaped or died from non-specific mortality. These larvae were excluded from the analysis.
[truncated: 19 more columns]
